# Supplementary material for: Regio- and stereoselective thiocyanatothiolation of alkynes and alkenes by using NH4SCN and N-thiosuccinimides
Source: RSC Adv. 2020 Sep 10;10(55):33450–4. doi: 10.1039/d0ra06913b (PMC9056709; doi:10.1039/d0ra06913b)
Supplement: RA-010-D0RA06913B-s002 [file RA-010-D0RA06913B-s002.cif]

# Electronic Supplementary Material (ESI) for RSC Advances.
# This journal is © The Royal Society of Chemistry 2020

####################################################################### 
# 
# This file contains crystal structure data downloaded from the 
# Cambridge Structural Database (CSD) hosted by the Cambridge 
# Crystallographic Data Centre (CCDC).
# 
# Full information about CCDC data access policies and citation 
# guidelines are available at http://www.ccdc.cam.ac.uk/access/V1 
# 
# Audit and citation data items may have been added by the CCDC. 
# Please retain this information to preserve the provenance of 
# this file and to allow appropriate attribution of the data. 
# 
#######################################################################

data_a_a
_database_code_depnum_ccdc_archive 'CCDC 2022664'
loop_
_audit_author_name
_audit_author_address
bromophenylsulfane 'Jiangsu Vocational College of Medicine'
_audit_update_record             
;
2020-08-11 deposited with the CCDC.	2020-09-10 downloaded from the CCDC.
;

_audit_creation_method           SHELXL-2018/3
_shelx_SHELXL_version_number     2018/3
_chemical_name_systematic        ?
_chemical_name_common            ?
_chemical_melting_point          ?
_chemical_formula_moiety         ?
_chemical_formula_sum            'C21 H14 Br N S2'
_chemical_formula_weight         424.36

loop_
_atom_type_symbol
_atom_type_description
_atom_type_scat_dispersion_real
_atom_type_scat_dispersion_imag
_atom_type_scat_source
C C 0.0033 0.0016 'International Tables Vol C Tables 4.2.6.8 and 6.1.1.4'
H H 0.0000 0.0000 'International Tables Vol C Tables 4.2.6.8 and 6.1.1.4'
N N 0.0061 0.0033 'International Tables Vol C Tables 4.2.6.8 and 6.1.1.4'
Br Br -0.2901 2.4595 'International Tables Vol C Tables 4.2.6.8 and 6.1.1.4'
S S 0.1246 0.1234 'International Tables Vol C Tables 4.2.6.8 and 6.1.1.4'

_space_group_crystal_system      triclinic
_space_group_IT_number           2
_space_group_name_H-M_alt        'P -1'
_space_group_name_Hall           '-P 1'

_shelx_space_group_comment       
;
The symmetry employed for this shelxl refinement is uniquely defined
by the following loop, which should always be used as a source of
symmetry information in preference to the above space-group names.
They are only intended as comments.
;

loop_
_space_group_symop_operation_xyz
'x, y, z'
'-x, -y, -z'

_cell_length_a                   9.4365(5)
_cell_length_b                   9.6809(7)
_cell_length_c                   20.5558(11)
_cell_angle_alpha                89.393(3)
_cell_angle_beta                 88.231(3)
_cell_angle_gamma                74.156(3)
_cell_volume                     1805.64(19)
_cell_formula_units_Z            4
_cell_measurement_temperature    296(2)
_cell_measurement_reflns_used    5301
_cell_measurement_theta_min      2.19
_cell_measurement_theta_max      26.76

_exptl_crystal_description       block
_exptl_crystal_colour            colorless
_exptl_crystal_density_meas      ?
_exptl_crystal_density_method    ?
_exptl_crystal_density_diffrn    1.561
_exptl_crystal_F_000             856
_exptl_transmission_factor_min   ?
_exptl_transmission_factor_max   ?
_exptl_crystal_size_max          0.180
_exptl_crystal_size_mid          0.160
_exptl_crystal_size_min          0.150
_exptl_absorpt_coefficient_mu    2.511
_shelx_estimated_absorpt_T_min   0.661
_shelx_estimated_absorpt_T_max   0.705
_exptl_absorpt_correction_type   none
_exptl_absorpt_correction_T_min  ?
_exptl_absorpt_correction_T_max  ?
_exptl_absorpt_process_details   ?
_exptl_absorpt_special_details   ?
_diffrn_ambient_temperature      296(2)
_diffrn_radiation_wavelength     0.71073
_diffrn_radiation_type           MoK\a
_diffrn_source                   ?
_diffrn_measurement_device_type  'Bruker APEX-II CCD'
_diffrn_measurement_method       '\f and \w scans'
_diffrn_detector_area_resol_mean ?
_diffrn_reflns_number            15061
_diffrn_reflns_av_unetI/netI     0.0702
_diffrn_reflns_av_R_equivalents  0.0426
_diffrn_reflns_limit_h_min       -10
_diffrn_reflns_limit_h_max       11
_diffrn_reflns_limit_k_min       -9
_diffrn_reflns_limit_k_max       12
_diffrn_reflns_limit_l_min       -26
_diffrn_reflns_limit_l_max       24
_diffrn_reflns_theta_min         1.982
_diffrn_reflns_theta_max         26.772
_diffrn_reflns_theta_full        25.242
_diffrn_measured_fraction_theta_max 0.970
_diffrn_measured_fraction_theta_full 0.978
_diffrn_reflns_Laue_measured_fraction_max 0.970
_diffrn_reflns_Laue_measured_fraction_full 0.978
_diffrn_reflns_point_group_measured_fraction_max 0.970
_diffrn_reflns_point_group_measured_fraction_full 0.978
_reflns_number_total             7459
_reflns_number_gt                4769
_reflns_threshold_expression     'I > 2\s(I)'
_reflns_Friedel_coverage         0.000
_reflns_Friedel_fraction_max     .
_reflns_Friedel_fraction_full    .

_reflns_special_details          
;
 Reflections were merged by SHELXL according to the crystal
 class for the calculation of statistics and refinement.
 
 _reflns_Friedel_fraction is defined as the number of unique
 Friedel pairs measured divided by the number that would be
 possible theoretically, ignoring centric projections and
 systematic absences.
;

_computing_data_collection       'Bruker APEX2'
_computing_cell_refinement       'Bruker SAINT'
_computing_data_reduction        'Bruker SAINT'
_computing_structure_solution    'SHELXT 2014/5 (Sheldrick, 2014)'
_computing_structure_refinement  'SHELXL-2018/3 (Sheldrick, 2018)'
_computing_molecular_graphics    'Bruker SHELXTL'
_computing_publication_material  'Bruker SHELXTL'
_refine_special_details          ?
_refine_ls_structure_factor_coef Fsqd
_refine_ls_matrix_type           full
_refine_ls_weighting_scheme      calc
_refine_ls_weighting_details     
'w=1/[\s^2^(Fo^2^)+(0.1000P)^2^+0.1540P] where P=(Fo^2^+2Fc^2^)/3'
_atom_sites_solution_primary     ?
_atom_sites_solution_secondary   ?
_atom_sites_solution_hydrogens   geom
_refine_ls_hydrogen_treatment    constr
_refine_ls_extinction_method     none
_refine_ls_extinction_coef       .
_refine_ls_number_reflns         7459
_refine_ls_number_parameters     451
_refine_ls_number_restraints     0
_refine_ls_R_factor_all          0.0927
_refine_ls_R_factor_gt           0.0537
_refine_ls_wR_factor_ref         0.1764
_refine_ls_wR_factor_gt          0.1525
_refine_ls_goodness_of_fit_ref   0.984
_refine_ls_restrained_S_all      0.984
_refine_ls_shift/su_max          0.001
_refine_ls_shift/su_mean         0.000

loop_
_atom_site_label
_atom_site_type_symbol
_atom_site_fract_x
_atom_site_fract_y
_atom_site_fract_z
_atom_site_U_iso_or_equiv
_atom_site_adp_type
_atom_site_occupancy
_atom_site_site_symmetry_order
_atom_site_calc_flag
_atom_site_refinement_flags_posn
_atom_site_refinement_flags_adp
_atom_site_refinement_flags_occupancy
_atom_site_disorder_assembly
_atom_site_disorder_group
Br1 Br 0.64231(9) 1.30113(8) -0.06199(3) 0.0929(3) Uani 1 1 d . . . . .
Br2 Br 0.15353(7) 1.37662(6) -0.05201(3) 0.0703(2) Uani 1 1 d . . . . .
C1 C 0.2279(4) 0.7485(4) 0.52697(17) 0.0246(8) Uani 1 1 d . . . . .
C2 C 0.3497(4) 0.7987(4) 0.32521(17) 0.0254(8) Uani 1 1 d . . . . .
C3 C 0.1671(4) 0.8348(4) 0.41286(18) 0.0329(9) Uani 1 1 d . . . . .
H3 H 0.069321 0.871905 0.426551 0.039 Uiso 1 1 calc R U . . .
C4 C 0.2696(4) 0.7635(4) 0.45791(17) 0.0238(8) Uani 1 1 d . . . . .
C5 C 0.3336(4) 0.6936(4) 0.57375(18) 0.0338(9) Uani 1 1 d . . . . .
H5 H 0.432649 0.663973 0.561008 0.041 Uiso 1 1 calc R U . . .
C6 C 0.4126(4) 0.7088(5) 0.43389(18) 0.0346(10) Uani 1 1 d . . . . .
H6 H 0.484239 0.659215 0.462098 0.042 Uiso 1 1 calc R U . . .
C7 C 0.0820(4) 0.7904(4) 0.54923(19) 0.0335(9) Uani 1 1 d . . . . .
H7 H 0.008540 0.827394 0.519642 0.040 Uiso 1 1 calc R U . . .
C8 C 0.4526(4) 0.7250(5) 0.37024(19) 0.0360(10) Uani 1 1 d . . . . .
H8 H 0.550168 0.686203 0.356532 0.043 Uiso 1 1 calc R U . . .
C9 C 0.2060(4) 0.8521(4) 0.34885(18) 0.0324(9) Uani 1 1 d . . . . .
H9 H 0.133937 0.900983 0.320647 0.039 Uiso 1 1 calc R U . . .
C10 C 0.1491(4) 0.7252(4) 0.65880(19) 0.0333(9) Uani 1 1 d . . . . .
H10 H 0.123093 0.717984 0.702462 0.040 Uiso 1 1 calc R U . . .
C11 C 0.0425(4) 0.7788(5) 0.61425(19) 0.0371(10) Uani 1 1 d . . . . .
H11 H -0.056178 0.807467 0.627602 0.045 Uiso 1 1 calc R U . . .
C12 C 0.2937(4) 0.6825(5) 0.6385(2) 0.0413(11) Uani 1 1 d . . . . .
H12 H 0.366159 0.645513 0.668571 0.050 Uiso 1 1 calc R U . . .
C13 C 0.3931(4) 0.8194(4) 0.25793(18) 0.0285(8) Uani 1 1 d . . . . .
C14 C 0.4918(5) 0.5556(5) 0.2157(2) 0.0387(10) Uani 1 1 d . . . . .
C15 C 0.3279(4) 0.9195(4) 0.21415(19) 0.0320(9) Uani 1 1 d . . . . .
H15 H 0.372625 0.911285 0.172892 0.038 Uiso 1 1 calc R U . . .
C16 C 0.1707(4) 1.1459(5) 0.1481(2) 0.0367(10) Uani 1 1 d . . . . .
C17 C 0.0752(5) 1.1272(5) 0.1017(2) 0.0451(11) Uani 1 1 d . . . . .
H17 H 0.013446 1.068619 0.110500 0.054 Uiso 1 1 calc R U . . .
C18 C 0.1612(5) 1.2834(5) 0.0296(2) 0.0461(12) Uani 1 1 d . . . . .
C19 C 0.0710(5) 1.1957(6) 0.0417(2) 0.0530(13) Uani 1 1 d . . . . .
H19 H 0.007677 1.182312 0.010085 0.064 Uiso 1 1 calc R U . . .
C20 C 0.2601(5) 1.2355(5) 0.1347(2) 0.0447(11) Uani 1 1 d . . . . .
H20 H 0.323301 1.250184 0.166151 0.054 Uiso 1 1 calc R U . . .
C21 C 0.2558(5) 1.3031(5) 0.0752(2) 0.0521(13) Uani 1 1 d . . . . .
H21 H 0.317237 1.361837 0.066066 0.063 Uiso 1 1 calc R U . . .
C22 C 0.8601(4) 0.7678(4) 0.32543(18) 0.0282(8) Uani 1 1 d . . . . .
C23 C 0.8820(4) 0.6369(4) 0.35797(19) 0.0359(10) Uani 1 1 d . . . . .
H23 H 0.928079 0.552576 0.335781 0.043 Uiso 1 1 calc R U . . .
C24 C 0.7710(4) 0.7510(4) 0.45827(18) 0.0265(8) Uani 1 1 d . . . . .
C25 C 0.8378(4) 0.6287(4) 0.42159(18) 0.0314(9) Uani 1 1 d . . . . .
H25 H 0.852708 0.538907 0.441007 0.038 Uiso 1 1 calc R U . . .
C26 C 0.7516(4) 0.8822(4) 0.42583(19) 0.0312(9) Uani 1 1 d . . . . .
H26 H 0.708224 0.966676 0.448418 0.037 Uiso 1 1 calc R U . . .
C27 C 0.7266(4) 0.7424(4) 0.52750(18) 0.0282(8) Uani 1 1 d . . . . .
C28 C 0.7636(4) 0.6119(5) 0.56100(19) 0.0349(9) Uani 1 1 d . . . . .
H28 H 0.815879 0.528907 0.539335 0.042 Uiso 1 1 calc R U . . .
C29 C 0.6475(4) 0.8637(4) 0.56254(19) 0.0328(9) Uani 1 1 d . . . . .
H29 H 0.620263 0.952348 0.541702 0.039 Uiso 1 1 calc R U . . .
C30 C 0.7943(4) 0.8909(4) 0.36187(18) 0.0325(9) Uani 1 1 d . . . . .
H30 H 0.779155 0.980606 0.342324 0.039 Uiso 1 1 calc R U . . .
C31 C 0.6093(4) 0.8541(5) 0.6272(2) 0.0406(10) Uani 1 1 d . . . . .
H31 H 0.556514 0.936127 0.649476 0.049 Uiso 1 1 calc R U . . .
C32 C 0.7234(4) 0.6042(5) 0.6263(2) 0.0415(11) Uani 1 1 d . . . . .
H32 H 0.748079 0.516086 0.647627 0.050 Uiso 1 1 calc R U . . .
C33 C 0.6484(4) 0.7242(5) 0.6593(2) 0.0405(10) Uani 1 1 d . . . . .
H33 H 0.623703 0.718639 0.703209 0.049 Uiso 1 1 calc R U . . .
C34 C 0.9672(5) 0.5201(5) 0.2039(2) 0.0473(12) Uani 1 1 d . . . . .
C35 C 0.8508(4) 0.8758(4) 0.21224(19) 0.0315(9) Uani 1 1 d . . . . .
H35 H 0.897770 0.865471 0.171422 0.038 Uiso 1 1 calc R U . . .
C36 C 0.9079(4) 0.7761(4) 0.25737(18) 0.0301(9) Uani 1 1 d . . . . .
C37 C 0.6813(4) 1.0942(5) 0.1432(2) 0.0360(10) Uani 1 1 d . . . . .
C38 C 0.6563(5) 1.0157(5) 0.0904(2) 0.0433(11) Uani 1 1 d . . . . .
H38 H 0.647032 0.923123 0.096361 0.052 Uiso 1 1 calc R U . . .
C39 C 0.6454(5) 1.0773(5) 0.0290(2) 0.0472(11) Uani 1 1 d . . . . .
H39 H 0.630583 1.025733 -0.006937 0.057 Uiso 1 1 calc R U . . .
C40 C 0.6946(5) 1.2311(5) 0.1343(2) 0.0433(11) Uani 1 1 d . . . . .
H40 H 0.714118 1.281914 0.169495 0.052 Uiso 1 1 calc R U . . .
C41 C 0.6568(5) 1.2165(5) 0.0214(2) 0.0478(12) Uani 1 1 d . . . . .
C42 C 0.6792(5) 1.2936(5) 0.0732(2) 0.0513(12) Uani 1 1 d . . . . .
H42 H 0.684087 1.387632 0.067511 0.062 Uiso 1 1 calc R U . . .
N1 N 0.8988(5) 0.4453(5) 0.1890(2) 0.0625(12) Uani 1 1 d . . . . .
N2 N 0.4436(5) 0.4615(5) 0.2083(2) 0.0595(12) Uani 1 1 d . . . . .
S1 S 1.06154(11) 0.63568(13) 0.22695(6) 0.0443(3) Uani 1 1 d . . . . .
S2 S 0.55945(10) 0.69880(12) 0.22550(5) 0.0369(3) Uani 1 1 d . . . . .
S3 S 0.69688(12) 1.02247(13) 0.22327(5) 0.0430(3) Uani 1 1 d . . . . .
S4 S 0.17041(12) 1.06212(13) 0.22516(5) 0.0429(3) Uani 1 1 d . . . . .

loop_
_atom_site_aniso_label
_atom_site_aniso_U_11
_atom_site_aniso_U_22
_atom_site_aniso_U_33
_atom_site_aniso_U_23
_atom_site_aniso_U_13
_atom_site_aniso_U_12
Br1 0.1641(7) 0.0696(5) 0.0403(3) 0.0157(3) -0.0181(4) -0.0230(4)
Br2 0.1073(5) 0.0487(4) 0.0438(3) 0.0165(3) 0.0160(3) -0.0049(3)
C1 0.0209(17) 0.0206(19) 0.034(2) 0.0007(16) -0.0001(14) -0.0084(14)
C2 0.0226(18) 0.028(2) 0.0274(19) 0.0017(16) -0.0023(14) -0.0105(15)
C3 0.0210(18) 0.042(3) 0.033(2) 0.0100(18) -0.0025(15) -0.0040(16)
C4 0.0214(17) 0.0209(19) 0.031(2) 0.0047(15) -0.0035(14) -0.0089(14)
C5 0.0253(19) 0.039(3) 0.036(2) 0.0069(19) -0.0039(16) -0.0066(17)
C6 0.0242(19) 0.044(3) 0.031(2) 0.0035(18) -0.0043(15) -0.0016(17)
C7 0.0248(19) 0.039(3) 0.036(2) 0.0015(18) -0.0038(16) -0.0073(17)
C8 0.0214(19) 0.044(3) 0.038(2) 0.0021(19) -0.0001(16) -0.0017(17)
C9 0.0201(18) 0.041(3) 0.034(2) 0.0099(18) -0.0040(15) -0.0049(16)
C10 0.042(2) 0.034(2) 0.027(2) 0.0014(17) 0.0027(17) -0.0178(18)
C11 0.034(2) 0.044(3) 0.034(2) -0.0001(19) 0.0025(17) -0.0112(18)
C12 0.035(2) 0.050(3) 0.038(2) 0.013(2) -0.0074(18) -0.0095(19)
C13 0.0236(18) 0.027(2) 0.034(2) 0.0003(17) 0.0032(15) -0.0062(15)
C14 0.042(2) 0.039(3) 0.029(2) -0.0025(19) 0.0067(17) -0.002(2)
C15 0.0285(19) 0.036(2) 0.031(2) -0.0005(18) 0.0038(15) -0.0079(16)
C16 0.035(2) 0.034(2) 0.036(2) 0.0059(19) 0.0015(17) -0.0008(18)
C17 0.043(2) 0.053(3) 0.042(3) 0.013(2) -0.0022(19) -0.018(2)
C18 0.055(3) 0.038(3) 0.039(3) 0.012(2) 0.010(2) -0.003(2)
C19 0.051(3) 0.063(4) 0.045(3) 0.011(2) -0.006(2) -0.015(2)
C20 0.042(2) 0.043(3) 0.048(3) 0.004(2) -0.002(2) -0.011(2)
C21 0.057(3) 0.044(3) 0.058(3) 0.006(2) 0.014(2) -0.020(2)
C22 0.0212(18) 0.028(2) 0.035(2) 0.0031(17) -0.0026(15) -0.0068(15)
C23 0.035(2) 0.026(2) 0.042(2) 0.0026(18) 0.0006(17) -0.0018(17)
C24 0.0203(17) 0.027(2) 0.035(2) 0.0033(16) -0.0072(15) -0.0109(15)
C25 0.033(2) 0.025(2) 0.036(2) 0.0082(17) -0.0006(16) -0.0079(16)
C26 0.030(2) 0.026(2) 0.037(2) -0.0009(17) 0.0007(16) -0.0074(16)
C27 0.0211(18) 0.032(2) 0.034(2) 0.0056(17) -0.0059(15) -0.0110(15)
C28 0.036(2) 0.034(2) 0.033(2) 0.0025(18) -0.0037(16) -0.0050(17)
C29 0.033(2) 0.030(2) 0.036(2) 0.0016(18) -0.0005(16) -0.0108(17)
C30 0.040(2) 0.024(2) 0.034(2) 0.0090(17) -0.0046(17) -0.0115(17)
C31 0.041(2) 0.044(3) 0.039(2) -0.004(2) 0.0031(18) -0.015(2)
C32 0.042(2) 0.045(3) 0.040(2) 0.017(2) -0.0113(19) -0.015(2)
C33 0.043(2) 0.055(3) 0.030(2) 0.001(2) -0.0018(18) -0.023(2)
C34 0.064(3) 0.031(3) 0.037(3) 0.000(2) 0.021(2) 0.002(2)
C35 0.0286(19) 0.033(2) 0.035(2) 0.0009(18) 0.0053(16) -0.0113(16)
C36 0.0260(19) 0.029(2) 0.035(2) 0.0012(17) 0.0015(15) -0.0076(15)
C37 0.033(2) 0.032(2) 0.037(2) 0.0016(19) -0.0018(17) 0.0007(17)
C38 0.047(2) 0.035(3) 0.050(3) -0.002(2) -0.001(2) -0.015(2)
C39 0.056(3) 0.048(3) 0.039(3) -0.008(2) -0.006(2) -0.014(2)
C40 0.053(3) 0.032(3) 0.041(2) -0.004(2) -0.005(2) -0.004(2)
C41 0.060(3) 0.042(3) 0.035(2) 0.005(2) -0.001(2) -0.004(2)
C42 0.080(3) 0.026(3) 0.047(3) 0.007(2) -0.009(2) -0.012(2)
N1 0.096(4) 0.041(3) 0.048(3) -0.004(2) 0.015(2) -0.016(2)
N2 0.067(3) 0.048(3) 0.064(3) -0.008(2) 0.015(2) -0.019(2)
S1 0.0322(5) 0.0459(7) 0.0462(7) 0.0072(5) 0.0092(4) 0.0025(5)
S2 0.0285(5) 0.0414(7) 0.0377(6) -0.0005(5) 0.0061(4) -0.0050(4)
S3 0.0457(6) 0.0386(7) 0.0344(6) 0.0052(5) 0.0049(5) 0.0051(5)
S4 0.0423(6) 0.0442(7) 0.0313(6) 0.0083(5) 0.0060(4) 0.0058(5)

_geom_special_details            
;
 All esds (except the esd in the dihedral angle between two l.s. planes)
 are estimated using the full covariance matrix.  The cell esds are taken
 into account individually in the estimation of esds in distances, angles
 and torsion angles; correlations between esds in cell parameters are only
 used when they are defined by crystal symmetry.  An approximate (isotropic)
 treatment of cell esds is used for estimating esds involving l.s. planes.
;

loop_
_geom_bond_atom_site_label_1
_geom_bond_atom_site_label_2
_geom_bond_distance
_geom_bond_site_symmetry_2
_geom_bond_publ_flag
Br1 C41 1.885(4) . ?
Br2 C18 1.891(4) . ?
C1 C7 1.389(5) . ?
C1 C5 1.400(5) . ?
C1 C4 1.478(5) . ?
C2 C9 1.388(5) . ?
C2 C8 1.404(5) . ?
C2 C13 1.457(5) . ?
C3 C9 1.376(5) . ?
C3 C4 1.395(5) . ?
C3 H3 0.9300 . ?
C4 C6 1.385(5) . ?
C5 C12 1.383(5) . ?
C5 H5 0.9300 . ?
C6 C8 1.370(5) . ?
C6 H6 0.9300 . ?
C7 C11 1.388(5) . ?
C7 H7 0.9300 . ?
C8 H8 0.9300 . ?
C9 H9 0.9300 . ?
C10 C12 1.367(6) . ?
C10 C11 1.371(5) . ?
C10 H10 0.9300 . ?
C11 H11 0.9300 . ?
C12 H12 0.9300 . ?
C13 C15 1.348(5) . ?
C13 S2 1.795(4) . ?
C14 N2 1.138(6) . ?
C14 S2 1.693(5) . ?
C15 S4 1.741(4) . ?
C15 H15 0.9300 . ?
C16 C17 1.379(6) . ?
C16 C20 1.385(6) . ?
C16 S4 1.773(4) . ?
C17 C19 1.390(6) . ?
C17 H17 0.9300 . ?
C18 C21 1.363(7) . ?
C18 C19 1.372(7) . ?
C19 H19 0.9300 . ?
C20 C21 1.379(6) . ?
C20 H20 0.9300 . ?
C21 H21 0.9300 . ?
C22 C23 1.394(5) . ?
C22 C30 1.397(5) . ?
C22 C36 1.465(5) . ?
C23 C25 1.368(5) . ?
C23 H23 0.9300 . ?
C24 C25 1.396(5) . ?
C24 C26 1.398(5) . ?
C24 C27 1.479(5) . ?
C25 H25 0.9300 . ?
C26 C30 1.372(5) . ?
C26 H26 0.9300 . ?
C27 C28 1.396(5) . ?
C27 C29 1.400(5) . ?
C28 C32 1.390(5) . ?
C28 H28 0.9300 . ?
C29 C31 1.376(5) . ?
C29 H29 0.9300 . ?
C30 H30 0.9300 . ?
C31 C33 1.377(6) . ?
C31 H31 0.9300 . ?
C32 C33 1.360(6) . ?
C32 H32 0.9300 . ?
C33 H33 0.9300 . ?
C34 N1 1.144(6) . ?
C34 S1 1.688(6) . ?
C35 C36 1.345(5) . ?
C35 S3 1.743(4) . ?
C35 H35 0.9300 . ?
C36 S1 1.797(4) . ?
C37 C40 1.375(6) . ?
C37 C38 1.393(6) . ?
C37 S3 1.775(4) . ?
C38 C39 1.386(6) . ?
C38 H38 0.9300 . ?
C39 C41 1.388(7) . ?
C39 H39 0.9300 . ?
C40 C42 1.382(6) . ?
C40 H40 0.9300 . ?
C41 C42 1.360(7) . ?
C42 H42 0.9300 . ?

loop_
_geom_angle_atom_site_label_1
_geom_angle_atom_site_label_2
_geom_angle_atom_site_label_3
_geom_angle
_geom_angle_site_symmetry_1
_geom_angle_site_symmetry_3
_geom_angle_publ_flag
C7 C1 C5 116.4(3) . . ?
C7 C1 C4 121.8(3) . . ?
C5 C1 C4 121.8(3) . . ?
C9 C2 C8 116.1(3) . . ?
C9 C2 C13 122.3(3) . . ?
C8 C2 C13 121.5(3) . . ?
C9 C3 C4 122.2(3) . . ?
C9 C3 H3 118.9 . . ?
C4 C3 H3 118.9 . . ?
C6 C4 C3 115.8(3) . . ?
C6 C4 C1 122.3(3) . . ?
C3 C4 C1 121.9(3) . . ?
C12 C5 C1 121.4(3) . . ?
C12 C5 H5 119.3 . . ?
C1 C5 H5 119.3 . . ?
C8 C6 C4 122.6(3) . . ?
C8 C6 H6 118.7 . . ?
C4 C6 H6 118.7 . . ?
C11 C7 C1 122.0(4) . . ?
C11 C7 H7 119.0 . . ?
C1 C7 H7 119.0 . . ?
C6 C8 C2 121.5(3) . . ?
C6 C8 H8 119.3 . . ?
C2 C8 H8 119.3 . . ?
C3 C9 C2 121.8(3) . . ?
C3 C9 H9 119.1 . . ?
C2 C9 H9 119.1 . . ?
C12 C10 C11 119.5(4) . . ?
C12 C10 H10 120.3 . . ?
C11 C10 H10 120.3 . . ?
C10 C11 C7 120.0(4) . . ?
C10 C11 H11 120.0 . . ?
C7 C11 H11 120.0 . . ?
C10 C12 C5 120.7(4) . . ?
C10 C12 H12 119.6 . . ?
C5 C12 H12 119.6 . . ?
C15 C13 C2 129.9(3) . . ?
C15 C13 S2 112.1(3) . . ?
C2 C13 S2 117.9(3) . . ?
N2 C14 S2 178.3(5) . . ?
C13 C15 S4 128.1(3) . . ?
C13 C15 H15 115.9 . . ?
S4 C15 H15 115.9 . . ?
C17 C16 C20 119.4(4) . . ?
C17 C16 S4 119.4(3) . . ?
C20 C16 S4 121.1(3) . . ?
C16 C17 C19 120.0(4) . . ?
C16 C17 H17 120.0 . . ?
C19 C17 H17 120.0 . . ?
C21 C18 C19 121.1(4) . . ?
C21 C18 Br2 120.0(4) . . ?
C19 C18 Br2 118.9(4) . . ?
C18 C19 C17 119.4(5) . . ?
C18 C19 H19 120.3 . . ?
C17 C19 H19 120.3 . . ?
C21 C20 C16 120.4(4) . . ?
C21 C20 H20 119.8 . . ?
C16 C20 H20 119.8 . . ?
C18 C21 C20 119.7(4) . . ?
C18 C21 H21 120.2 . . ?
C20 C21 H21 120.2 . . ?
C23 C22 C30 116.4(3) . . ?
C23 C22 C36 121.8(4) . . ?
C30 C22 C36 121.8(3) . . ?
C25 C23 C22 122.0(4) . . ?
C25 C23 H23 119.0 . . ?
C22 C23 H23 119.0 . . ?
C25 C24 C26 115.8(3) . . ?
C25 C24 C27 122.1(3) . . ?
C26 C24 C27 122.1(4) . . ?
C23 C25 C24 122.1(4) . . ?
C23 C25 H25 118.9 . . ?
C24 C25 H25 118.9 . . ?
C30 C26 C24 122.3(4) . . ?
C30 C26 H26 118.8 . . ?
C24 C26 H26 118.8 . . ?
C28 C27 C29 117.0(3) . . ?
C28 C27 C24 121.0(4) . . ?
C29 C27 C24 122.0(3) . . ?
C32 C28 C27 120.9(4) . . ?
C32 C28 H28 119.5 . . ?
C27 C28 H28 119.5 . . ?
C31 C29 C27 121.2(4) . . ?
C31 C29 H29 119.4 . . ?
C27 C29 H29 119.4 . . ?
C26 C30 C22 121.4(4) . . ?
C26 C30 H30 119.3 . . ?
C22 C30 H30 119.3 . . ?
C29 C31 C33 120.6(4) . . ?
C29 C31 H31 119.7 . . ?
C33 C31 H31 119.7 . . ?
C33 C32 C28 120.7(4) . . ?
C33 C32 H32 119.6 . . ?
C28 C32 H32 119.6 . . ?
C32 C33 C31 119.5(4) . . ?
C32 C33 H33 120.2 . . ?
C31 C33 H33 120.2 . . ?
N1 C34 S1 177.5(5) . . ?
C36 C35 S3 125.9(3) . . ?
C36 C35 H35 117.0 . . ?
S3 C35 H35 117.0 . . ?
C35 C36 C22 128.8(3) . . ?
C35 C36 S1 113.3(3) . . ?
C22 C36 S1 117.9(3) . . ?
C40 C37 C38 120.3(4) . . ?
C40 C37 S3 117.9(3) . . ?
C38 C37 S3 121.7(4) . . ?
C39 C38 C37 119.1(4) . . ?
C39 C38 H38 120.4 . . ?
C37 C38 H38 120.4 . . ?
C38 C39 C41 119.4(4) . . ?
C38 C39 H39 120.3 . . ?
C41 C39 H39 120.3 . . ?
C37 C40 C42 120.3(4) . . ?
C37 C40 H40 119.9 . . ?
C42 C40 H40 119.9 . . ?
C42 C41 C39 121.3(4) . . ?
C42 C41 Br1 119.0(4) . . ?
C39 C41 Br1 119.7(4) . . ?
C41 C42 C40 119.5(4) . . ?
C41 C42 H42 120.3 . . ?
C40 C42 H42 120.3 . . ?
C34 S1 C36 98.1(2) . . ?
C14 S2 C13 97.07(19) . . ?
C35 S3 C37 100.11(18) . . ?
C15 S4 C16 98.97(18) . . ?

_refine_diff_density_max         1.253
_refine_diff_density_min         -1.001
_refine_diff_density_rms         0.080

_shelx_res_file                  
;
TITL A_a.res in P-1
    a_a.res
    created by SHELXL-2018/3 at 15:55:59 on 05-Aug-2020
CELL  0.71073   9.4365   9.6809  20.5558   89.393   88.231   74.156
ZERR   4.000   0.0005   0.0007   0.0011    0.003    0.003    0.003
LATT 1
SFAC C  H  N  Br S
UNIT 84  56  4  4  8
omit 5   5  22
omit 4   5  22
omit 0  -9  12
omit 9  -5   4
omit 1  -8  10
omit -9   3   0
omit 8   1   5
omit  1  -9  10
omit -7  -2  11
omit 10   5   2
omit 10   3   6
L.S. 10
ACTA
BOND $H
FMAP 2
PLAN 20
size .18 .16 .15
TEMP 23.000
WGHT    0.100000    0.153950
FVAR       0.50253
BR1   4    0.642308    1.301128   -0.061992    11.00000    0.16415    0.06962 =
         0.04030    0.01571   -0.01810   -0.02305
BR2   4    0.153528    1.376620   -0.052006    11.00000    0.10730    0.04870 =
         0.04383    0.01646    0.01604   -0.00489
C1    1    0.227941    0.748520    0.526970    11.00000    0.02093    0.02060 =
         0.03372    0.00068   -0.00008   -0.00835
C2    1    0.349746    0.798651    0.325213    11.00000    0.02262    0.02839 =
         0.02745    0.00169   -0.00226   -0.01045
C3    1    0.167116    0.834834    0.412859    11.00000    0.02105    0.04197 =
         0.03273    0.00995   -0.00251   -0.00396
AFIX  43
H3    2    0.069321    0.871905    0.426551    11.00000   -1.20000
AFIX   0
C4    1    0.269617    0.763504    0.457907    11.00000    0.02144    0.02090 =
         0.03098    0.00473   -0.00348   -0.00891
C5    1    0.333579    0.693603    0.573747    11.00000    0.02532    0.03887 =
         0.03601    0.00688   -0.00388   -0.00663
AFIX  43
H5    2    0.432649    0.663973    0.561008    11.00000   -1.20000
AFIX   0
C6    1    0.412595    0.708828    0.433893    11.00000    0.02420    0.04443 =
         0.03080    0.00348   -0.00431   -0.00158
AFIX  43
H6    2    0.484239    0.659215    0.462098    11.00000   -1.20000
AFIX   0
C7    1    0.082047    0.790427    0.549225    11.00000    0.02479    0.03918 =
         0.03591    0.00154   -0.00383   -0.00731
AFIX  43
H7    2    0.008540    0.827394    0.519642    11.00000   -1.20000
AFIX   0
C8    1    0.452632    0.724951    0.370236    11.00000    0.02137    0.04422 =
         0.03804    0.00211   -0.00011   -0.00166
AFIX  43
H8    2    0.550168    0.686203    0.356532    11.00000   -1.20000
AFIX   0
C9    1    0.205983    0.852124    0.348847    11.00000    0.02014    0.04144 =
         0.03357    0.00994   -0.00404   -0.00492
AFIX  43
H9    2    0.133937    0.900983    0.320647    11.00000   -1.20000
AFIX   0
C10   1    0.149054    0.725221    0.658801    11.00000    0.04231    0.03433 =
         0.02716    0.00140    0.00267   -0.01777
AFIX  43
H10   2    0.123093    0.717984    0.702462    11.00000   -1.20000
AFIX   0
C11   1    0.042548    0.778846    0.614251    11.00000    0.03379    0.04417 =
         0.03351   -0.00015    0.00246   -0.01123
AFIX  43
H11   2   -0.056178    0.807467    0.627602    11.00000   -1.20000
AFIX   0
C12   1    0.293739    0.682475    0.638505    11.00000    0.03453    0.05027 =
         0.03799    0.01333   -0.00737   -0.00953
AFIX  43
H12   2    0.366159    0.645513    0.668571    11.00000   -1.20000
AFIX   0
C13   1    0.393073    0.819368    0.257934    11.00000    0.02360    0.02703 =
         0.03419    0.00032    0.00319   -0.00621
C14   1    0.491789    0.555594    0.215749    11.00000    0.04218    0.03934 =
         0.02874   -0.00254    0.00671   -0.00202
C15   1    0.327879    0.919460    0.214151    11.00000    0.02853    0.03567 =
         0.03098   -0.00046    0.00376   -0.00792
AFIX  43
H15   2    0.372625    0.911285    0.172892    11.00000   -1.20000
AFIX   0
C16   1    0.170702    1.145940    0.148072    11.00000    0.03464    0.03425 =
         0.03578    0.00594    0.00149   -0.00080
C17   1    0.075151    1.127178    0.101672    11.00000    0.04337    0.05320 =
         0.04152    0.01340   -0.00221   -0.01808
AFIX  43
H17   2    0.013446    1.068619    0.110500    11.00000   -1.20000
AFIX   0
C18   1    0.161178    1.283371    0.029626    11.00000    0.05467    0.03808 =
         0.03876    0.01224    0.00952   -0.00258
C19   1    0.071003    1.195733    0.041715    11.00000    0.05114    0.06250 =
         0.04512    0.01056   -0.00601   -0.01488
AFIX  43
H19   2    0.007677    1.182312    0.010085    11.00000   -1.20000
AFIX   0
C20   1    0.260079    1.235527    0.134741    11.00000    0.04226    0.04328 =
         0.04813    0.00356   -0.00243   -0.01104
AFIX  43
H20   2    0.323301    1.250184    0.166151    11.00000   -1.20000
AFIX   0
C21   1    0.255836    1.303101    0.075152    11.00000    0.05730    0.04361 =
         0.05785    0.00628    0.01435   -0.02000
AFIX  43
H21   2    0.317237    1.361837    0.066066    11.00000   -1.20000
AFIX   0
C22   1    0.860064    0.767773    0.325426    11.00000    0.02115    0.02850 =
         0.03500    0.00313   -0.00259   -0.00677
C23   1    0.882014    0.636876    0.357967    11.00000    0.03492    0.02634 =
         0.04223    0.00259    0.00064   -0.00176
AFIX  43
H23   2    0.928079    0.552576    0.335781    11.00000   -1.20000
AFIX   0
C24   1    0.770977    0.751040    0.458273    11.00000    0.02033    0.02690 =
         0.03524    0.00328   -0.00718   -0.01086
C25   1    0.837789    0.628748    0.421585    11.00000    0.03281    0.02496 =
         0.03615    0.00821   -0.00058   -0.00789
AFIX  43
H25   2    0.852708    0.538907    0.441007    11.00000   -1.20000
AFIX   0
C26   1    0.751604    0.882241    0.425830    11.00000    0.03039    0.02588 =
         0.03707   -0.00086    0.00074   -0.00741
AFIX  43
H26   2    0.708224    0.966676    0.448418    11.00000   -1.20000
AFIX   0
C27   1    0.726570    0.742444    0.527498    11.00000    0.02115    0.03191 =
         0.03389    0.00559   -0.00591   -0.01101
C28   1    0.763594    0.611907    0.560998    11.00000    0.03573    0.03370 =
         0.03263    0.00253   -0.00369   -0.00496
AFIX  43
H28   2    0.815879    0.528907    0.539335    11.00000   -1.20000
AFIX   0
C29   1    0.647475    0.863683    0.562543    11.00000    0.03313    0.03028 =
         0.03608    0.00158   -0.00055   -0.01079
AFIX  43
H29   2    0.620263    0.952348    0.541702    11.00000   -1.20000
AFIX   0
C30   1    0.794303    0.890867    0.361868    11.00000    0.04022    0.02434 =
         0.03446    0.00905   -0.00464   -0.01152
AFIX  43
H30   2    0.779155    0.980606    0.342324    11.00000   -1.20000
AFIX   0
C31   1    0.609250    0.854141    0.627218    11.00000    0.04145    0.04364 =
         0.03860   -0.00370    0.00311   -0.01493
AFIX  43
H31   2    0.556514    0.936127    0.649476    11.00000   -1.20000
AFIX   0
C32   1    0.723399    0.604247    0.626289    11.00000    0.04163    0.04455 =
         0.04038    0.01685   -0.01134   -0.01469
AFIX  43
H32   2    0.748079    0.516086    0.647627    11.00000   -1.20000
AFIX   0
C33   1    0.648389    0.724247    0.659296    11.00000    0.04259    0.05521 =
         0.02961    0.00098   -0.00179   -0.02322
AFIX  43
H33   2    0.623703    0.718639    0.703209    11.00000   -1.20000
AFIX   0
C34   1    0.967240    0.520123    0.203866    11.00000    0.06401    0.03057 =
         0.03726    0.00031    0.02102    0.00182
C35   1    0.850807    0.875787    0.212237    11.00000    0.02856    0.03261 =
         0.03463    0.00089    0.00534   -0.01128
AFIX  43
H35   2    0.897770    0.865471    0.171422    11.00000   -1.20000
AFIX   0
C36   1    0.907870    0.776136    0.257373    11.00000    0.02601    0.02920 =
         0.03487    0.00122    0.00150   -0.00763
C37   1    0.681292    1.094178    0.143160    11.00000    0.03315    0.03243 =
         0.03684    0.00164   -0.00183    0.00070
C38   1    0.656292    1.015662    0.090415    11.00000    0.04748    0.03468 =
         0.04986   -0.00218   -0.00065   -0.01475
AFIX  43
H38   2    0.647032    0.923123    0.096361    11.00000   -1.20000
AFIX   0
C39   1    0.645399    1.077258    0.028954    11.00000    0.05563    0.04775 =
         0.03884   -0.00770   -0.00555   -0.01423
AFIX  43
H39   2    0.630583    1.025733   -0.006937    11.00000   -1.20000
AFIX   0
C40   1    0.694633    1.231134    0.134269    11.00000    0.05292    0.03190 =
         0.04081   -0.00416   -0.00533   -0.00395
AFIX  43
H40   2    0.714118    1.281914    0.169495    11.00000   -1.20000
AFIX   0
C41   1    0.656788    1.216467    0.021435    11.00000    0.06028    0.04211 =
         0.03478    0.00467   -0.00083   -0.00360
C42   1    0.679194    1.293593    0.073188    11.00000    0.07983    0.02577 =
         0.04715    0.00734   -0.00863   -0.01206
AFIX  43
H42   2    0.684087    1.387632    0.067511    11.00000   -1.20000
AFIX   0
N1    3    0.898756    0.445292    0.189005    11.00000    0.09616    0.04108 =
         0.04774   -0.00357    0.01516   -0.01615
N2    3    0.443586    0.461464    0.208319    11.00000    0.06679    0.04840 =
         0.06424   -0.00828    0.01480   -0.01903
S1    5    1.061536    0.635676    0.226945    11.00000    0.03215    0.04594 =
         0.04624    0.00725    0.00924    0.00247
S2    5    0.559454    0.698798    0.225503    11.00000    0.02853    0.04143 =
         0.03766   -0.00046    0.00614   -0.00496
S3    5    0.696884    1.022469    0.223274    11.00000    0.04572    0.03862 =
         0.03435    0.00523    0.00485    0.00514
S4    5    0.170413    1.062118    0.225161    11.00000    0.04225    0.04416 =
         0.03131    0.00831    0.00600    0.00582
HKLF 4


REM  A_a.res in P-1
REM wR2 = 0.1764, GooF = S = 0.984, Restrained GooF = 0.984 for all data
REM R1 = 0.0537 for 4769 Fo > 4sig(Fo) and 0.0927 for all 7459 data
REM 451 parameters refined using 0 restraints

END

WGHT      0.0597      0.9378

REM Highest difference peak  1.253,  deepest hole -1.001,  1-sigma level  0.080
Q1    1   0.5551  1.2583 -0.0581  11.00000  0.05    1.25
Q2    1   0.6363  1.3365 -0.0606  11.00000  0.05    0.51
Q3    1   0.7328  1.2378 -0.0688  11.00000  0.05    0.50
Q4    1   0.0583  1.3434 -0.0490  11.00000  0.05    0.42
Q5    1   0.2382  1.3951 -0.0189  11.00000  0.05    0.38
Q6    1   0.2563  1.3399 -0.0485  11.00000  0.05    0.35
Q7    1   0.3947  0.7605  0.3477  11.00000  0.05    0.32
Q8    1   0.6227  1.0584  0.0624  11.00000  0.05    0.32
Q9    1   0.5176  0.6349  0.2406  11.00000  0.05    0.32
Q10   1   0.7109  0.5920  0.5891  11.00000  0.05    0.31
Q11   1   0.1648  1.1160  0.1881  11.00000  0.05    0.31
Q12   1   0.7025  0.6222  0.5394  11.00000  0.05    0.30
Q13   1   0.3581  0.7576  0.4544  11.00000  0.05    0.28
Q14   1   0.3045  0.7263  0.6072  11.00000  0.05    0.28
Q15   1   0.6311  1.0733  0.1859  11.00000  0.05    0.28
Q16   1   0.4117  0.9073  0.2311  11.00000  0.05    0.27
Q17   1   0.2885  1.0473  0.2186  11.00000  0.05    0.27
Q18   1   0.9200  0.8610  0.2401  11.00000  0.05    0.27
Q19   1   0.8005  0.5458  0.4288  11.00000  0.05    0.27
Q20   1   0.0672  0.8142  0.5821  11.00000  0.05    0.27
;
_shelx_res_checksum              6269

_shelx_hkl_file                  
;
   1   0   0    0.10    0.50
  -3   0   0   61.69    5.10
  -3   0   0   55.39    2.60
   3   0   0   58.19    5.00
   3   0   0   51.89    2.50
  -4   0   0 1602.64   58.39
   4   0   0 1616.04   58.49
   5   0   0   67.19    7.40
   6   0   0  209.08   14.30
   7   0   0   17.70    6.60
   8   0   0  152.98   14.60
   8   0   0  183.38   15.80
   9   0   0    9.90    7.50
   9   0   0   22.30    8.30
  10   0   0  124.79   17.30
  10   0   0  128.39   15.90
  11   0   0   -2.70    8.10
  11   0   0   -4.10    8.30
  11  -1   0  -14.60    8.70
  11  -1   0   -6.80    8.50
  10  -1   0   20.60   10.00
  10  -1   0    5.50    8.70
   9  -1   0   17.20    8.30
   9  -1   0   10.00    7.50
   8  -1   0   -0.50    5.20
   8  -1   0    7.70    6.10
   7  -1   0   72.89   10.00
   7  -1   0   79.29   10.60
   6  -1   0   16.40    6.20
   6  -1   0   25.20    6.30
   6  -1   0   19.10    2.30
  -6   1   0   22.30    3.10
   5  -1   0   22.80    5.30
   5  -1   0   30.70    6.10
   5  -1   0   28.00    3.00
  -5   1   0   33.20    3.80
   4  -1   0 1721.43   62.49
   4  -1   0 1867.51   66.89
  -4   1   0 1944.01   63.09
  -4   1   0 1891.01   66.39
   3  -1   0  165.68    9.80
   3  -1   0  172.08    7.60
   3  -1   0  176.68    9.80
  -3   1   0  170.18    7.70
  -3   1   0  178.28    9.40
   2  -1   0 1254.97   45.00
   2  -1   0 1325.27   45.70
   2  -1   0 1302.37   43.80
  -2   1   0 1273.27   44.90
  -2   1   0 1265.77   43.90
   1  -1   0   77.59    4.40
   1  -1   0   72.19    4.00
   1  -1   0   64.79    3.60
  -1   1   0   63.39    3.80
  -1   1   0   69.39    3.70
  -1   1   0   71.09    4.20
   0  -1   0   19.00    1.90
   0   1   0   21.80    1.90
  -1  -1   0  201.98    8.00
   1   1   0  208.88    7.90
   3   1   0 1227.18   42.30
   3   1   0 1257.97   46.00
   3   1   0 1326.17   42.30
  -4  -1   0 1629.14   60.69
   4   1   0 1730.33   61.09
   5   1   0   -1.50    2.20
   6   1   0  724.63   32.40
   7   1   0    8.90    5.30
   8   1   0   98.09   11.70
   9   1   0   36.60   10.10
  10   1   0   18.70    9.40
  11   1   0    1.80    8.70
  11   1   0   21.00    9.60
  10  -2   0    1.20    8.20
  10  -2   0   -4.00    8.60
   9  -2   0   37.80   10.90
   9  -2   0   16.90    8.30
   8  -2   0   12.40    7.00
  -8   2   0   17.20    3.20
   7  -2   0   -4.50    3.90
   7  -2   0   -2.40    4.30
  -7   2   0   -0.10    2.30
   6  -2   0  736.03   27.40
   6  -2   0  740.83   35.30
   6  -2   0  766.02   34.00
  -6   2   0  736.93   28.50
   5  -2   0   34.60    6.50
   5  -2   0   25.10    6.50
   5  -2   0   28.80    3.90
  -5   2   0   20.10    3.80
   4  -2   0  695.73   28.70
   4  -2   0  645.04   29.30
   4  -2   0  674.73   25.50
  -4   2   0  662.43   27.50
  -4   2   0  690.13   26.00
   3  -2   0    0.70    2.00
   3  -2   0    3.10    1.60
   3  -2   0    2.70    2.30
  -3   2   0    1.90    2.00
  -3   2   0   -1.00    1.50
  -3   2   0    0.30    1.70
   2  -2   0   11.30    2.70
   2  -2   0    9.80    2.20
   2  -2   0   13.80    3.30
  -2   2   0    6.80    1.90
  -2   2   0   12.80    2.60
  -2   2   0    5.10    2.00
   1  -2   0    8.60    1.90
   1  -2   0   11.20    2.60
   1  -2   0   10.40    2.20
  -1   2   0   15.10    2.40
  -1   2   0    9.30    2.30
  -1   2   0   13.70    2.50
  -1  -2   0  955.30   33.80
   1   2   0  949.71   33.80
  -2  -2   0  473.75   18.10
   2   2   0  490.25   18.30
  -3  -2   0  989.00   34.40
   3   2   0  961.20   37.20
   3   2   0 1007.50   34.50
   4   2   0   60.99    3.90
   4   2   0   62.19    6.40
   4   2   0   57.99    3.80
   5   2   0  131.99    5.80
   5   2   0  107.89    9.70
   5   2   0  124.29    5.80
   6   2   0    3.90    3.80
   7   2   0   17.30    5.70
   8   2   0    1.30    5.10
   9   2   0    1.40    6.20
  10   2   0  163.28   18.50
  11   2   0    1.80    8.50
  10  -3   0   52.69   15.90
  10  -3   0   27.40   12.40
  -9   3   0   89.09    6.90
   8  -3   0    1.90    8.10
   8  -3   0    2.20    7.80
  -8   3   0    4.80    4.10
   7  -3   0  128.39   14.90
   7  -3   0  157.78   15.80
  -7   3   0  170.88   11.40
   6  -3   0   72.09   11.10
   6  -3   0   69.49   10.50
  -6   3   0   60.29    8.00
   5  -3   0  513.05   26.80
   5  -3   0  538.35   21.60
   5  -3   0  499.45   25.40
  -5   3   0  511.95   22.30
   4  -3   0  814.52   33.70
   4  -3   0  756.62   34.70
   4  -3   0  799.72   30.70
  -4   3   0  795.12   31.40
   3  -3   0   46.60    6.70
   3  -3   0   50.49    5.10
   3  -3   0   48.60    6.20
  -3   3   0   50.19    5.40
  -3   3   0   37.50    5.40
   2  -3   0   29.10    4.30
   2  -3   0   17.70    3.40
   2  -3   0   27.50    5.00
  -2   3   0   20.50    4.00
  -2   3   0   28.00    3.70
  -2   3   0   29.80    4.40
   1  -3   0  397.96   17.10
   1  -3   0  393.06   18.30
   1  -3   0  388.16   17.20
  -1   3   0  378.26   17.40
  -1   3   0  405.16   17.00
  -1   3   0  437.96   18.10
   0  -3   0 2354.56   82.49
   0  -3   0 2452.05   81.69
   0   3   0 2328.77   81.29
   0   3   0 2348.67   81.89
  -2  -3   0 1194.98   42.80
   2   3   0 1200.48   43.10
  -3  -3   0   44.70    4.20
   3   3   0   54.19    4.70
   3   3   0   57.09    5.80
  -4  -3   0   87.69    5.60
   4   3   0   95.69    6.00
   4   3   0   85.39    7.90
   5   3   0   76.99    5.50
   5   3   0   71.49    8.10
   6   3   0   48.80    4.30
   6   3   0   54.09    8.00
   6   3   0   43.10    4.50
   7   3   0   46.10    9.10
   7   3   0   49.20    3.70
   7   3   0   51.69    3.80
   8   3   0  260.17   19.40
   9   3   0    9.00    9.70
  10   3   0   13.50    8.80
  11   3   0   17.60    9.70
   9  -4   0   54.49   18.50
   9  -4   0   39.60   12.70
   8  -4   0   16.40    9.60
   8  -4   0    2.70    9.10
   7  -4   0   42.50   10.90
  -7   4   0   34.90    6.90
   6  -4   0   36.90    9.30
   6  -4   0    3.40    6.80
  -6   4   0   21.90    5.60
   5  -4   0    5.40    5.40
   5  -4   0    1.80    4.60
  -5   4   0    7.10    4.10
   4  -4   0  102.89   11.00
   4  -4   0  111.59   10.50
  -4   4   0   96.59    9.40
   3  -4   0  642.44   29.00
   3  -4   0  717.93   31.30
  -3   4   0  624.74   28.10
  -3   4   0  665.43   29.00
   2  -4   0  701.33   31.20
   2  -4   0  706.13   29.50
  -2   4   0  703.03   28.30
   1  -4   0 1951.70   72.49
   1  -4   0 2224.78   75.09
  -1   4   0 1964.20   72.79
  -1   4   0 2022.20   71.89
   0   4   0   10.40    3.10
   0   4   0    8.00    2.80
   0   4   0    9.80    3.10
  -1  -4   0  410.76   17.60
   1   4   0  348.47   17.70
   1   4   0  372.56   17.70
  -2  -4   0 1007.20   38.40
   2   4   0 1040.70   38.90
  -3  -4   0 1389.56   49.00
   3   4   0 1300.97   49.00
  -4  -4   0 2188.98   75.79
   4   4   0 2137.79   79.19
   4   4   0 2190.38   75.99
  -5  -4   0  410.16   17.30
   5   4   0  394.36   21.20
   5   4   0  387.96   17.60
   6   4   0   43.50    8.20
   6   4   0   54.89    5.40
   6   4   0   58.39    5.70
   7   4   0   16.30    3.70
   7   4   0   20.30    6.90
   8   4   0    3.30    2.40
   8   4   0    9.10    2.70
   8   4   0    6.90    6.70
   9   4   0   36.80   10.00
  10   4   0   15.50    8.20
  11   4   0   20.10   10.40
   9  -5   0   77.59   16.50
   9  -5   0   81.69   18.70
   8  -5   0   13.60    9.10
   8  -5   0   35.10   13.70
  -8   5   0   21.20    7.00
   7  -5   0    3.60    7.70
   7  -5   0    8.70    8.00
  -7   5   0    7.70    6.20
   6  -5   0   88.39   13.40
   6  -5   0   86.99   12.90
  -6   5   0   80.19   10.40
   5  -5   0   -1.20    4.70
   5  -5   0    0.90    5.20
  -5   5   0    0.90    4.50
   4  -5   0   -2.00    4.90
   4  -5   0   -3.60    4.30
  -4   5   0    5.40    4.30
   3  -5   0   61.79    8.10
   3  -5   0   42.80    8.50
  -3   5   0   60.49    9.00
   2  -5   0    0.60    3.30
   2  -5   0    3.10    3.30
  -2   5   0    0.50    3.30
   1  -5   0  241.88   15.70
  -1   5   0  249.88   13.70
  -1   5   0  216.18   14.40
   0   5   0  148.59   10.30
   0   5   0  156.88   11.50
   1   5   0 2665.93   94.89
   2   5   0   10.40    3.60
   3   5   0  117.99    9.40
   4   5   0   31.20    5.40
   4   5   0   50.29    7.00
   5   5   0  514.05   25.30
   5   5   0  520.95   26.30
   6   5   0  134.39   12.70
   6   5   0  144.69   11.30
   7   5   0    2.30    3.40
   7   5   0    1.30    4.90
   9   5   0   48.60   11.20
   9   5   0   73.59    7.80
  10   5   0   31.70    9.80
  11   5   0   -2.90    7.90
   8  -6   0   -6.90   12.50
   8  -6   0    1.30    7.20
  -8   6   0   -7.50    7.70
   7  -6   0    6.90    9.00
   7  -6   0   -3.30   10.20
  -7   6   0   10.10    8.10
   6  -6   0   15.60    9.90
   6  -6   0   35.80   10.30
  -6   6   0   18.10    6.90
   5  -6   0  303.77   23.20
   5  -6   0  303.57   22.30
  -5   6   0  288.27   19.70
   4  -6   0  286.77   22.00
   4  -6   0  288.47   19.60
  -4   6   0  291.17   19.20
   3  -6   0   46.90    9.60
   3  -6   0   71.69    9.90
  -3   6   0   68.29   10.20
   2  -6   0  621.94   32.30
  -2   6   0  634.04   30.30
   1  -6   0   57.99   10.00
  -1   6   0   54.29    8.50
   0   6   0   16.50    4.80
   1   6   0  333.57   19.20
   2   6   0    9.50    4.40
   3   6   0  143.69   11.80
   4   6   0   10.90    4.40
   5   6   0  657.23   32.40
   5   6   0  681.33   29.80
   6   6   0   56.39    8.10
   6   6   0   52.59    9.40
   7   6   0   -7.50    4.00
   7   6   0    0.30    3.80
   8   6   0   81.89   12.60
   8   6   0   67.09    8.70
   9   6   0    3.40    7.00
  11   6   0  -13.80    7.30
   7  -7   0   34.80   12.20
   7  -7   0   23.60   12.60
  -7   7   0   26.00   11.20
   6  -7   0    1.80    8.10
   6  -7   0    0.60    7.60
  -6   7   0    1.90    7.10
   5  -7   0  171.38   17.70
   5  -7   0  148.39   19.10
  -5   7   0  171.48   17.20
   4  -7   0   -2.80    5.10
   4  -7   0   -4.40    6.40
  -4   7   0    2.20    6.60
   3  -7   0  110.29   14.90
  -3   7   0   94.49   13.40
   2  -7   0    9.20    6.30
  -2   7   0   15.10    6.70
  -1   7   0 2289.67   87.09
   0   7   0    8.90    5.10
   1   7   0    2.70    4.30
   2   7   0   -0.20    3.30
   3   7   0   10.00    4.60
   4   7   0   25.40    7.00
   5   7   0  144.99   14.10
   5   7   0  149.69   13.00
   6   7   0    2.20    5.40
   7   7   0   10.40    6.00
   7   7   0   -1.90    4.10
   8   7   0    1.90    5.00
   8   7   0    0.10    6.40
   9   7   0   36.20   10.80
   9   7   0   61.19    9.50
  10   7   0    0.30    8.20
  10   7   0   -4.30    6.40
  11   7   0   -2.50    8.10
   6  -8   0   -7.00    9.00
  -6   8   0    3.30    8.30
   5  -8   0    2.70    8.80
   5  -8   0   -0.80    7.20
  -5   8   0    4.20    7.40
   4  -8   0   18.20    9.50
  -4   8   0   11.10    8.00
   3  -8   0   32.00   10.60
  -3   8   0   21.50   10.10
  -2   8   0   96.19   14.10
  -1   8   0  282.67   21.20
   0   8   0  102.79   13.60
   1   8   0  475.95   27.50
   2   8   0  151.78   14.70
   3   8   0  173.28   15.80
   4   8   0   -0.80    4.30
   5   8   0   24.80    7.60
   5   8   0   21.10    7.20
   6   8   0   37.20    8.50
   6   8   0   20.30    8.20
   7   8   0    1.10    5.90
   7   8   0   -2.70    6.30
   8   8   0   13.10    6.50
   8   8   0   21.80    9.00
   9   8   0   40.50    9.40
   9   8   0   35.30   11.10
  10   8   0   10.20    8.30
  10   8   0    0.20    8.90
   5  -9   0  263.67   27.10
  -5   9   0  233.88   24.20
   4  -9   0    4.20    9.80
  -4   9   0   23.20   10.90
   3  -9   0  158.48   19.50
  -3   9   0  148.99   18.60
  -2   9   0   -5.00    6.60
  -1   9   0   49.20   11.00
   0   9   0   44.40   10.50
   1   9   0  158.18   16.50
   3   9   0   13.00    8.50
   4   9   0   25.80    8.70
   5   9   0   42.20   11.10
   5   9   0   65.99   11.60
   6   9   0   82.39   13.00
   6   9   0   70.09   12.20
   7   9   0   13.10    7.30
   7   9   0    7.10    6.60
   8   9   0   10.70    7.60
   8   9   0   -0.40    6.80
   9   9   0   -4.00    7.60
   9   9   0    6.60    6.30
  10   9   0   13.70    8.40
  10   9   0   17.00    9.50
  -3  10   0  111.29   17.40
  -2  10   0   -0.40    8.20
  -1  10   0  220.68   22.30
   0  10   0   13.90    8.90
   1  10   0    0.10    7.00
   2  10   0    9.70    8.70
   3  10   0   36.50   10.90
   4  10   0   19.60    8.60
   5  10   0   23.60    8.50
   5  10   0   32.10   10.30
   6  10   0   -0.30    6.70
   6  10   0    4.90    7.20
   7  10   0   37.00   11.30
   7  10   0   19.40    9.60
   8  10   0    5.40    8.20
   8  10   0    1.30    8.60
   9  10   0   11.40   10.20
   9  10   0   29.50   11.80
  -2  11   0   48.60   13.80
  -1  11   0   -1.60    8.70
   0  11   0    1.40    8.50
   1  11   0   -4.80    8.00
   2  11   0   33.40   12.00
   3  11   0   24.30   10.30
   4  11   0   38.00   11.50
   5  11   0   12.20    9.60
   5  11   0   18.70    9.70
   6  11   0   10.50    8.80
   6  11   0    1.70    7.80
   7  11   0   -2.00    8.20
   7  11   0   -1.70    8.30
   1  12   0   15.90   10.40
   2  12   0   -7.80    7.60
   3  12   0   53.09   13.60
   4  12   0    7.00    9.50
   5  12   0    2.90    9.30
   5  12   0    0.80    8.60
   5  12  -1   13.60    9.90
   5  12  -1   -7.60    7.30
   4  12  -1   15.80   10.70
   4  12  -1   27.80   12.30
   3  12  -1    9.90    9.60
   2  12  -1   38.20   12.10
   1  12  -1   -3.20    6.70
   7  11  -1    7.80    8.50
   7  11  -1   -3.30    7.70
   6  11  -1   11.80    7.50
   6  11  -1   -5.00    7.50
   5  11  -1    7.00    7.60
   5  11  -1   -3.10    7.20
   4  11  -1   19.40    9.40
   3  11  -1   20.60    9.60
   2  11  -1   71.49   15.20
   1  11  -1    6.80    9.50
   0  11  -1    1.80    8.50
  -1  11  -1   -4.50    7.30
  -2  11  -1   11.10   10.40
   9  10  -1    2.20    9.00
   9  10  -1   -0.10    9.90
   8  10  -1   -0.20    8.10
   8  10  -1   -1.50    8.30
   7  10  -1    7.20    7.90
   7  10  -1   15.60    9.10
   6  10  -1   -2.50    6.90
   6  10  -1   -5.30    6.10
   5  10  -1  139.09   16.30
   5  10  -1  148.89   17.90
   4  10  -1   11.20    8.10
   3  10  -1   77.29   13.20
   2  10  -1    5.20    7.00
   1  10  -1    4.70    6.90
   0  10  -1  153.88   18.00
  -1  10  -1    0.90    7.90
  -2  10  -1   11.00    9.80
  -3  10  -1   35.20   12.30
  10   9  -1    8.40   10.50
  10   9  -1   28.40   10.00
   9   9  -1   64.39   11.40
   9   9  -1   40.40   12.80
   8   9  -1   -2.90    6.10
   8   9  -1   -2.60    6.20
   7   9  -1   -4.50    5.40
   7   9  -1   16.80    8.40
   6   9  -1   16.10    7.80
   6   9  -1   17.70    9.10
   5   9  -1   46.90   10.40
   5   9  -1   49.60   10.60
   4   9  -1    3.40    5.60
   3   9  -1  115.09   16.70
   1   9  -1 1090.69   51.29
   0   9  -1    7.20    7.40
  -1   9  -1   39.50   10.50
  -2   9  -1    4.60    7.30
  -3   9  -1   75.39   14.50
   3  -9   1   70.19   14.50
  -4   9  -1   10.70    8.90
   4  -9   1    1.50    9.70
  -5   9  -1    0.10    8.70
   5  -9   1   15.50   10.50
  10   8  -1    9.80    9.90
  10   8  -1   -5.90    7.80
   9   8  -1   48.90    9.90
   9   8  -1   29.80   10.40
   8   8  -1   27.30    9.10
   8   8  -1   36.00    8.50
   7   8  -1    9.30    6.00
   7   8  -1   -3.60    4.50
   6   8  -1  104.19   13.20
   6   8  -1  100.49   13.70
   5   8  -1   78.59   11.70
   5   8  -1   60.69   10.00
   4   8  -1   36.80    8.20
   3   8  -1    8.70    6.20
   2   8  -1  166.18   15.90
   1   8  -1   20.00    7.50
   0   8  -1    0.70    4.90
  -1   8  -1  537.25   30.40
  -2   8  -1  122.29   15.30
   2  -8   1  116.19   15.30
   3  -8   1   16.80    8.80
  -4   8  -1  279.17   22.10
   4  -8   1  241.28   23.20
  -5   8  -1  370.16   26.60
   5  -8   1  410.16   31.60
  -6   8  -1   31.90   10.60
   6  -8   1   -7.80   10.70
   6  -8   1   17.00   10.50
   9   7  -1    5.10    6.70
   9   7  -1    8.90    6.00
   8   7  -1    5.80    4.70
   8   7  -1    4.20    6.50
   7   7  -1   12.00    5.10
   7   7  -1    7.00    6.10
   6   7  -1   14.20    6.00
   6   7  -1   16.50    6.40
   5   7  -1  530.35   26.70
   5   7  -1  533.65   28.50
   4   7  -1   15.20    5.90
   3   7  -1   52.09    8.80
   2   7  -1    3.20    4.70
   1   7  -1   77.49   10.00
   0   7  -1   21.60    6.30
  -1   7  -1   49.10    9.50
  -2   7  -1   51.79    9.90
   2  -7   1   74.89   12.40
  -3   7  -1   20.10    7.10
   3  -7   1   31.50    9.00
  -4   7  -1    8.10    6.70
   4  -7   1   15.00    6.60
   4  -7   1   -2.00   10.70
  -5   7  -1    1.10    6.10
   5  -7   1    7.40    7.30
   5  -7   1   -4.60    6.20
  -6   7  -1    1.10    7.00
   6  -7   1   -2.00    7.90
   6  -7   1   -2.60    8.80
  -7   7  -1   35.80   11.40
   7  -7   1   47.30   13.20
   7  -7   1   21.40   11.50
  11   6  -1   -9.50    6.30
  10   6  -1   -1.90    6.50
   9   6  -1    4.40    7.70
   9   6  -1    6.70    7.90
   8   6  -1    6.10    6.40
   8   6  -1    4.50    4.20
   7   6  -1    6.40    5.30
   7   6  -1    1.30    3.70
   6   6  -1    6.00    4.50
   6   6  -1    9.30    5.40
   5   6  -1  209.48   13.90
   5   6  -1  216.08   15.90
   4   6  -1  295.37   18.20
   4   6  -1  283.57   16.80
   3   6  -1   12.40    4.60
   2   6  -1    4.10    3.80
   1   6  -1 1011.30   42.40
   0   6  -1  108.59   10.90
  -1   6  -1    0.80    4.00
   1  -6   1    8.80    5.20
  -2   6  -1  105.89   11.30
   2  -6   1   88.89   12.10
  -3   6  -1   -1.60    4.30
   3  -6   1    6.00    4.40
   3  -6   1    5.30    5.90
  -4   6  -1  234.78   17.50
   4  -6   1  233.38   16.90
   4  -6   1  214.78   18.80
  -5   6  -1    4.60    5.00
   5  -6   1   11.60    8.40
   5  -6   1    6.70    6.00
  -6   6  -1   52.29   10.00
   6  -6   1   73.69   14.30
   6  -6   1   75.49   14.70
  -7   6  -1   68.79   11.90
   7  -6   1   41.50   13.10
   7  -6   1   94.69   17.70
  -8   6  -1  -11.20    6.90
   8  -6   1   -6.50    8.50
   8  -6   1  -17.50   10.00
  11   5  -1   13.00    9.90
  10   5  -1    5.40    7.80
   9   5  -1   33.70    4.70
   9   5  -1   21.20    8.90
   8   5  -1   39.30    9.70
   8   5  -1   44.30    6.00
   7   5  -1  137.69    9.50
   7   5  -1  105.59   12.50
   6   5  -1    4.90    4.40
   6   5  -1    3.60    3.50
   5   5  -1   16.70    5.70
   4   5  -1  138.39   10.20
   4   5  -1  143.89   11.70
   3   5  -1  497.25   22.80
   2   5  -1   16.60    4.30
   1   5  -1  756.92   32.20
   0   5  -1  541.75   23.50
   0   5  -1  521.25   24.80
  -1   5  -1  241.48   15.20
  -1   5  -1  262.57   13.50
   1  -5   1  260.37   16.60
  -2   5  -1  179.58   12.90
  -2   5  -1  179.48   10.90
   2  -5   1  173.38   13.80
   2  -5   1  189.68   12.20
  -3   5  -1  350.36   19.60
   3  -5   1  357.36   22.30
   3  -5   1  353.76   19.10
  -4   5  -1   -3.80    3.90
   4  -5   1   -2.30    3.90
   4  -5   1   11.20    6.10
  -5   5  -1   20.80    5.90
   5  -5   1   20.30    7.20
  -6   5  -1   33.90    7.50
   6  -5   1   23.90    8.70
   6  -5   1   39.40   10.20
  -7   5  -1   -1.40    5.40
   7  -5   1   -1.20    7.30
   7  -5   1   -4.80    6.40
  -8   5  -1   49.50   10.50
   8  -5   1   26.70   11.50
   8  -5   1   59.99   14.50
   9  -5   1   30.70   17.30
  11   4  -1    2.90    8.70
  10   4  -1   19.60    9.50
   9   4  -1   -1.10    6.20
   8   4  -1    5.80    1.90
   8   4  -1    4.50    5.50
   8   4  -1    0.00    2.00
   7   4  -1   62.99    5.80
   7   4  -1   58.19   10.20
   7   4  -1   76.69    5.70
   6   4  -1  390.86   22.10
   6   4  -1  379.36   16.90
  -6  -4   1  396.56   16.80
   5   4  -1  395.46   21.00
   5   4  -1  368.86   17.00
  -5  -4   1  384.66   16.70
   4   4  -1   22.20    5.30
   4   4  -1   17.70    4.00
  -4  -4   1   26.30    4.30
   3   4  -1  387.56   19.00
   3   4  -1  366.16   17.50
  -3  -4   1  412.66   17.40
   2   4  -1 1402.16   51.99
  -2  -4   1 1444.26   51.69
   1   4  -1   39.90    5.10
   1   4  -1   33.10    4.90
  -1  -4   1   43.30    5.50
   0   4  -1   75.29    7.10
   0   4  -1   79.59    7.10
  -1   4  -1  248.98   13.70
  -1   4  -1  260.27   14.20
   1  -4   1  260.47   17.10
  -2   4  -1   44.10    7.50
  -2   4  -1   51.29    5.10
   2  -4   1   47.80    7.50
   2  -4   1   48.70    5.80
  -3   4  -1  206.38   13.10
  -3   4  -1  200.88   11.50
   3  -4   1  236.78   13.70
   3  -4   1  247.48   15.70
  -4   4  -1  104.39    9.80
   4  -4   1  122.59   10.70
   4  -4   1  119.49   12.30
  -5   4  -1  128.19   10.50
   5  -4   1  136.99   14.30
   5  -4   1  145.99   12.90
  -6   4  -1   98.69   11.10
   6  -4   1  119.49   14.90
   6  -4   1  103.39   13.80
  -7   4  -1    6.20    4.40
   7  -4   1  -11.40    5.70
   7  -4   1   -8.20    5.80
  -8   4  -1   28.70    7.10
   8  -4   1   21.50    9.80
   8  -4   1   47.40   12.70
  -9   4  -1  201.78   14.40
   9  -4   1  141.79   22.10
  11   3  -1    7.20    9.30
  10   3  -1   10.20    8.40
   8   3  -1   24.90    7.40
   7   3  -1   11.10    6.00
   6   3  -1  440.16   23.20
   6   3  -1  433.56   16.80
   6   3  -1  425.36   16.60
   5   3  -1 1365.76   52.69
   5   3  -1 1323.57   47.10
  -5  -3   1 1347.37   46.90
   4   3  -1   14.90    4.00
   4   3  -1   25.00    3.60
  -4  -3   1   24.80    3.30
   3   3  -1   14.80    3.50
   3   3  -1   14.60    2.70
  -3  -3   1   14.50    2.70
   2   3  -1    8.80    2.30
  -2  -3   1   14.00    2.70
   1   3  -1 1432.26   51.09
   0   3  -1 2382.26   79.39
   0   3  -1 2332.87   79.09
   0   3  -1 2319.87   78.09
   0  -3   1 2105.39   79.39
   0  -3   1 2242.88   78.49
  -1   3  -1   15.10    3.20
  -1   3  -1   25.80    3.70
  -1   3  -1   25.40    3.10
   1  -3   1   20.80    3.40
   1  -3   1   20.50    3.30
   1  -3   1   22.50    4.30
  -2   3  -1  699.23   27.10
  -2   3  -1  695.43   28.30
   2  -3   1  747.13   28.10
   2  -3   1  708.03   28.00
   2  -3   1  724.23   30.20
  -3   3  -1    0.80    2.20
  -3   3  -1    1.70    1.90
   3  -3   1    1.80    2.50
   3  -3   1    0.10    2.10
   3  -3   1    1.50    2.90
  -4   3  -1 1110.99   41.90
  -4   3  -1 1090.09   41.60
   4  -3   1 1152.58   46.30
   4  -3   1 1070.49   41.00
   4  -3   1 1113.89   43.30
  -5   3  -1  125.59    9.60
   5  -3   1  124.09   12.50
   5  -3   1  129.69   11.10
  -6   3  -1   57.39    7.00
   6  -3   1   57.99   10.00
   6  -3   1   37.30    8.60
  -7   3  -1  130.09   10.70
   7  -3   1  122.29   14.60
   7  -3   1  128.09   15.20
  -8   3  -1    0.90    3.90
   8  -3   1   -0.10    6.20
   8  -3   1   -1.40    7.10
   9  -3   1   12.10    9.60
   9  -3   1   24.70   10.00
  10  -3   1  -11.40   11.80
  10  -3   1   14.40   10.00
  11   2  -1    4.00    8.80
  10   2  -1   -0.30    6.20
   9   2  -1    4.80    5.70
   8   2  -1   47.80    9.80
   7   2  -1   43.60    8.20
   6   2  -1  323.07   18.80
   5   2  -1   55.59    3.30
   5   2  -1   51.89    7.00
   5   2  -1   58.09    3.40
   4   2  -1 1301.57   50.99
   4   2  -1 1410.56   46.70
  -4  -2   1 1386.76   46.50
   3   2  -1   89.59    5.10
   3   2  -1   90.69    7.10
  -3  -2   1  103.89    5.10
  -3  -2   1   84.09    6.80
   2   2  -1 2478.15   84.99
   2   2  -1 2465.45   83.39
  -2  -2   1 2503.05   83.39
   1   2  -1  415.46   16.30
  -1  -2   1  414.26   16.10
   0   2  -1 2213.48   71.09
   0   2  -1 1864.41   70.79
   0  -2   1 2143.39   70.79
   0  -2   1 2094.59   71.39
  -1   2  -1  338.27   14.80
  -1   2  -1  338.07   13.40
  -1   2  -1  327.87   14.30
   1  -2   1  346.07   14.20
   1  -2   1  351.66   13.60
   1  -2   1  338.17   15.10
  -2   2  -1   18.50    2.60
  -2   2  -1   16.50    2.80
  -2   2  -1   23.40    3.80
   2  -2   1   21.30    3.00
   2  -2   1   19.90    3.00
   2  -2   1   17.00    3.60
  -3   2  -1  354.76   15.10
  -3   2  -1  331.57   15.00
   3  -2   1  339.47   17.20
   3  -2   1  340.67   15.50
   3  -2   1  347.07   14.50
  -4   2  -1  911.41   34.80
  -4   2  -1  904.81   35.80
   4  -2   1  962.10   36.90
   4  -2   1  913.51   34.40
   4  -2   1  997.40   39.10
  -5   2  -1   19.30    3.70
   5  -2   1   13.50    5.00
  -6   2  -1  142.79    9.60
   6  -2   1  143.19   12.20
   6  -2   1  151.38   13.30
  -7   2  -1    9.30    3.50
   7  -2   1    6.90    5.90
   7  -2   1   13.70    6.00
  -8   2  -1   97.19    8.10
   8  -2   1  124.99   14.00
   8  -2   1  124.29    6.30
   8  -2   1   81.29   15.80
   9  -2   1   39.20   11.10
   9  -2   1   45.70   11.10
  10  -2   1   75.89   15.30
  10  -2   1  108.89   18.60
  11   1  -1   -2.70    6.60
  11   1  -1   19.90   10.10
  10   1  -1   29.00   10.60
   9   1  -1   -1.70    6.60
   8   1  -1   -2.90    4.30
   7   1  -1   24.70    6.90
   6   1  -1  311.77   18.40
   5   1  -1 1596.24   59.89
   4   1  -1  343.57   16.70
  -4  -1   1  315.37   16.30
   3   1  -1 1967.30   64.29
   3   1  -1 1972.40   68.59
  -3  -1   1 1887.81   68.59
  -3  -1   1 1978.40   64.29
   1   1  -1    0.30    0.50
   1   1  -1    0.40    0.70
  -1  -1   1    0.40    0.60
  -1  -1   1    0.40    0.60
   0  -1   1 1002.30   34.90
  -1   1  -1   71.19    4.10
  -1   1  -1   87.09    4.70
  -1   1  -1   73.69    3.60
   1  -1   1   77.59    3.80
   1  -1   1   79.69    4.80
   1  -1   1   79.89    4.30
  -2   1  -1   24.10    2.60
  -2   1  -1   28.60    2.60
  -2   1  -1   28.60    3.30
   2  -1   1   26.30    3.30
   2  -1   1   29.10    2.90
   2  -1   1   28.40    2.70
  -3   1  -1  852.11   32.10
  -3   1  -1  860.11   30.80
   3  -1   1  892.21   33.80
   3  -1   1  876.51   30.70
   3  -1   1  848.02   32.30
  -4   1  -1  350.66   16.90
  -4   1  -1  402.96   15.40
   4  -1   1  397.16   17.90
   4  -1   1  383.26   15.00
   4  -1   1  371.06   18.80
  -5   1  -1   89.19    5.50
   5  -1   1   73.79    8.30
   5  -1   1   94.49    9.40
   5  -1   1   75.99    5.10
  -6   1  -1   25.50    3.50
   6  -1   1   29.60    6.70
   6  -1   1   28.20    3.30
   6  -1   1   26.50    6.90
  -7   1  -1   11.80    2.30
   7  -1   1   13.70    6.30
   7  -1   1    7.60    5.20
   7  -1   1   12.50    2.10
   8  -1   1   19.20    7.40
   8  -1   1   15.20    7.70
   9  -1   1   43.10   10.20
   9  -1   1   52.19   12.10
  10  -1   1   19.60    9.70
  10  -1   1   17.70    9.80
  11  -1   1   -1.40   10.60
  11  -1   1   10.40    9.90
  11   0  -1    4.60    8.30
  11   0  -1   17.50   10.40
  10   0  -1  144.39   17.50
  10   0  -1  119.29   15.60
   9   0  -1    4.50    6.20
   9   0  -1   -0.20    6.50
   8   0  -1   21.00    7.80
   7   0  -1    0.50    4.50
   6   0  -1 2079.59   77.49
   5   0  -1   17.70    4.80
   4   0  -1 1697.83   61.09
  -4   0   1 1647.54   60.49
   3   0  -1  294.87   14.00
   2   0  -1  298.57   12.90
  -2   0   1  297.17   12.80
   1   0  -1   19.10    1.90
   1   0  -1   19.70    1.10
  -1   0  -1    0.30    0.40
   1   0   1    0.40    0.40
   1   0   1   -0.10    0.40
  -2   0  -1  919.31   32.50
  -2   0  -1  902.51   31.00
   2   0   1  917.51   32.50
   2   0   1  927.11   31.10
  -3   0  -1   84.19    5.70
  -3   0  -1   69.49    3.80
   3   0   1   78.09    3.90
   3   0   1   81.99    5.80
  -4   0  -1  721.13   25.00
  -4   0  -1  720.23   28.80
   4   0   1  722.43   24.90
   4   0   1  705.63   28.80
  -5   0  -1   83.09    4.40
   5   0   1   83.99    4.20
   6   0   1   33.70    6.20
   7   0   1    3.80    4.80
   8   0   1   15.50    6.60
   8   0   1   14.50    7.00
   9   0   1   13.80    7.70
   9   0   1    6.50    6.60
  10   0   1  118.59   16.40
  10   0   1  109.79   16.30
  11   0   1    8.00    9.10
  11   0   1    0.40    8.80
  11  -1  -1   15.50    9.70
  11  -1  -1   -1.90    9.00
  10  -1  -1   48.50   12.30
  10  -1  -1   33.00   11.20
   9  -1  -1   40.00   10.40
   9  -1  -1   37.40   10.50
   8  -1  -1    8.70    6.00
   8  -1  -1    9.40    6.20
   7  -1  -1   15.90    6.50
   7  -1  -1   24.50    7.40
   6  -1  -1  148.99   12.70
   6  -1  -1  171.58   13.00
  -6   1   1  150.38    6.90
   5  -1  -1   53.69    6.80
   5  -1  -1   36.70    6.40
   5  -1  -1   35.50    3.00
  -5   1   1   42.40    3.50
   4  -1  -1 2092.99   73.49
   4  -1  -1 2034.60   73.59
   4  -1  -1 2014.00   68.49
  -4   1   1 2038.90   68.79
  -4   1   1 2041.70   72.89
   3  -1  -1  294.37   11.20
   3  -1  -1  275.47   13.70
   3  -1  -1  288.37   14.00
  -3   1   1  284.27   13.50
  -3   1   1  288.37   11.40
   1  -1  -1  179.68    7.20
   1  -1  -1  164.18    7.90
   1  -1  -1  171.58    7.70
  -1   1   1  185.28    8.00
  -1   1   1  156.08    7.30
  -1   1   1  180.28    7.40
   0  -1  -1  156.78    6.90
   0   1   1  158.58    6.60
   0   1   1  159.88    6.40
  -1  -1  -1  294.27   10.70
   1   1   1  268.97   10.60
  -3  -1  -1  778.92   29.00
   3   1   1  737.83   28.60
   3   1   1  758.82   25.70
   3   1   1  702.23   25.60
  -4  -1  -1 1359.36   48.60
   4   1   1 1269.87   43.70
   4   1   1 1308.87   43.70
   4   1   1 1265.87   48.10
   5   1   1   23.80    5.10
   5   1   1   20.60    1.80
   5   1   1   26.30    2.10
   6   1   1   24.80    6.20
   7   1   1   52.79    9.10
   8   1   1  244.68   18.30
   9   1   1   37.00    9.90
  10   1   1   -8.00    6.40
  11   1   1   20.20   10.90
  11   1   1   15.50    9.00
  10  -2  -1    2.10    7.70
  10  -2  -1    4.90   10.60
   9  -2  -1   10.80    8.50
   9  -2  -1   22.10   11.40
   8  -2  -1   52.99   11.50
   8  -2  -1   54.39   11.10
   7  -2  -1    5.10    5.60
   7  -2  -1    0.00    4.80
  -7   2   1   -1.50    2.30
   6  -2  -1   19.90    6.10
   6  -2  -1   27.60    7.40
   6  -2  -1   19.50    3.00
  -6   2   1   15.40    3.40
   5  -2  -1  150.58    8.20
   5  -2  -1  168.08   13.00
   5  -2  -1  165.08   12.40
  -5   2   1  164.98    8.90
   4  -2  -1   23.10    3.40
   4  -2  -1   23.80    5.40
   4  -2  -1   22.60    5.30
  -4   2   1   22.90    3.90
   3  -2  -1   92.09    7.50
   3  -2  -1   82.19    7.10
   3  -2  -1   80.39    5.40
  -3   2   1   75.39    5.60
  -3   2   1   92.89    6.80
   2  -2  -1   31.60    4.10
   2  -2  -1   22.40    3.80
   2  -2  -1   21.00    2.80
  -2   2   1   18.10    3.20
  -2   2   1   20.00    3.10
   1  -2  -1  538.75   20.10
   1  -2  -1  464.75   18.70
   1  -2  -1  504.15   19.70
  -1   2   1  468.15   19.00
  -1   2   1  463.85   19.20
  -1   2   1  492.45   19.30
   0  -2  -1  234.08   10.80
   0  -2  -1  229.48   10.20
   0   2   1  229.88   10.20
   0   2   1  228.78   10.50
   0   2   1  237.88   10.50
  -1  -2  -1  405.36   15.90
   1   2   1  408.96   16.00
  -2  -2  -1 3269.67  109.09
   3   2   1  279.97   11.60
   3   2   1  287.37   14.10
   4   2   1  564.94   25.00
   4   2   1  596.04   21.50
   4   2   1  582.94   21.30
   5   2   1  201.38   12.90
   5   2   1  196.18    8.70
   5   2   1  203.78    8.60
   6   2   1    7.70    1.70
   6   2   1    6.80    1.70
   6   2   1    4.50    4.00
   7   2   1    0.30    4.00
   8   2   1  151.38   14.50
   9   2   1   63.59   12.10
  10   2   1   16.90    8.60
  11   2   1   -2.20    8.20
  10  -3  -1   41.40   15.10
  10  -3  -1   17.40   10.40
   9  -3  -1   11.10    9.40
   9  -3  -1   -9.50    8.50
   8  -3  -1   38.70   10.60
   8  -3  -1   55.69   12.30
  -8   3   1   40.90    6.10
   7  -3  -1   84.89   12.90
   7  -3  -1   85.39   13.20
  -7   3   1   60.19    7.50
   6  -3  -1  303.17   20.00
   6  -3  -1  252.67   19.30
   6  -3  -1  312.17   13.00
  -6   3   1  257.87   14.30
   5  -3  -1   71.59    9.50
   5  -3  -1   67.49    5.90
   5  -3  -1   78.39    9.50
  -5   3   1   66.89    7.40
   4  -3  -1    2.20    4.00
   4  -3  -1    2.50    3.90
   4  -3  -1    4.40    2.40
  -4   3   1    3.40    2.90
   3  -3  -1  133.09   11.90
   3  -3  -1  155.68   10.70
   3  -3  -1  147.79    8.70
  -3   3   1  144.59    9.40
  -3   3   1  138.09    9.10
   2  -3  -1   88.89    7.50
   2  -3  -1   75.19    6.80
   2  -3  -1   72.39    5.80
  -2   3   1   77.39    6.30
  -2   3   1   80.89    6.40
  -2   3   1   69.49    6.10
   1  -3  -1   11.20    3.10
   1  -3  -1    8.80    2.80
   1  -3  -1   12.80    2.60
  -1   3   1   15.60    3.20
  -1   3   1   11.40    2.70
  -1   3   1   11.30    2.70
   0  -3  -1 1054.49   38.10
   0   3   1  986.20   38.10
   0   3   1 1075.29   38.70
   0   3   1 1053.09   38.60
   1   3   1 1597.24   56.39
  -2  -3  -1 2357.26   78.69
   2   3   1 2145.69   77.39
  -3  -3  -1    7.60    2.10
   3   3   1    9.40    2.50
  -4  -3  -1  393.56   16.10
   4   3   1  376.96   20.40
   4   3   1  380.26   16.10
   5   3   1  295.07   13.10
   5   3   1  299.77   17.00
   5   3   1  299.57   13.20
   6   3   1    1.80    1.90
   6   3   1    3.30    2.00
   6   3   1   -1.90    3.20
   7   3   1  141.79   12.70
   7   3   1  123.39    6.60
   7   3   1  111.49    6.70
   8   3   1   18.40    6.70
   9   3   1   50.19   10.60
  10   3   1    3.00    6.60
  11   3   1    3.10    8.50
   9  -4  -1  132.99   18.60
   9  -4  -1  135.69   21.00
   8  -4  -1  -13.60    7.00
   8  -4  -1   -6.10    8.00
   7  -4  -1   67.29   12.90
   7  -4  -1   80.29   13.50
  -7   4   1   71.49    9.80
   6  -4  -1  530.15   29.70
   6  -4  -1  527.05   29.90
  -6   4   1  498.15   23.70
   5  -4  -1    3.50    5.30
   5  -4  -1   -0.90    4.80
  -5   4   1    0.60    3.90
   4  -4  -1  357.56   21.10
   4  -4  -1  334.17   19.90
  -4   4   1  365.36   18.50
   3  -4  -1   67.99    8.20
   3  -4  -1   69.39    9.10
  -3   4   1   68.29    7.40
   2  -4  -1  644.54   28.90
   2  -4  -1  716.03   30.40
  -2   4   1  655.63   27.50
   1  -4  -1 2607.24   89.89
   1  -4  -1 2489.05   88.69
  -1   4   1 2428.86   88.29
  -1   4   1 2538.05   87.99
   0   4   1  165.98   10.10
   0   4   1  158.58    9.90
   0   4   1  166.88   10.50
  -1  -4  -1   56.49    5.50
   1   4   1   49.40    5.60
  -2  -4  -1   91.69    6.80
   2   4   1   92.49    7.40
  -3  -4  -1 1691.73   59.19
   3   4   1 1610.24   59.19
  -4  -4  -1 1488.25   53.19
   4   4   1 1438.36   56.39
   4   4   1 1502.55   53.49
  -5  -4  -1   24.00    4.00
   5   4   1   24.80    6.00
   5   4   1   28.40    4.50
   6   4   1    6.50    4.40
   6   4   1    7.70    2.70
   6   4   1    5.10    2.70
   7   4   1   11.20    6.20
   7   4   1   10.80    3.40
   8   4   1   58.79   10.60
   8   4   1   49.90    6.00
   9   4   1   21.30    8.80
  10   4   1   21.50    9.60
  11   4   1    5.20    8.30
   9  -5  -1   50.09   14.00
   9  -5  -1   52.79   17.80
   8  -5  -1   -4.60    9.70
   8  -5  -1   14.00    9.80
  -8   5   1    9.50    6.80
   7  -5  -1   14.40    9.20
   7  -5  -1   13.30    8.90
  -7   5   1   14.10    6.30
   6  -5  -1   24.30    8.90
   6  -5  -1   18.70    7.40
  -6   5   1   21.60    5.90
   5  -5  -1  367.16   23.00
   5  -5  -1  343.57   23.60
  -5   5   1  354.96   20.00
   4  -5  -1    6.00    5.00
   4  -5  -1    1.10    4.20
  -4   5   1    4.40    4.30
   3  -5  -1   37.70    8.10
   3  -5  -1   27.30    7.00
  -3   5   1   24.10    6.10
   2  -5  -1    1.70    3.20
   2  -5  -1    2.60    3.40
  -2   5   1    1.50    3.40
   1  -5  -1  465.75   23.20
   1  -5  -1  495.75   24.40
  -1   5   1  487.05   23.50
   0   5   1 1294.17   50.19
   1   5   1  238.88   14.20
   2   5   1  340.57   17.60
   3   5   1  108.09    8.90
   4   5   1  212.38   12.80
   5   5   1  550.44   24.00
   5   5   1  548.65   27.60
   6   5   1   33.80    7.30
   7   5   1   39.30    8.70
   7   5   1   36.60    6.30
   8   5   1   27.70    5.30
   8   5   1   25.60    8.60
  10   5   1    1.10    7.40
  11   5   1    4.40    8.80
   8  -6  -1    1.70   13.00
  -8   6   1   21.40    8.70
   7  -6  -1  130.39   20.40
   7  -6  -1  149.29   19.20
  -7   6   1  126.29   15.30
   6  -6  -1    6.30    8.70
   6  -6  -1   -6.50    6.70
  -6   6   1    6.20    5.50
   5  -6  -1  107.39   15.90
   5  -6  -1   93.49   15.30
  -5   6   1   98.09   13.20
   4  -6  -1    3.10    5.50
   4  -6  -1    2.70    5.50
  -4   6   1   10.30    5.70
   3  -6  -1   71.69   10.80
   3  -6  -1   86.59   10.90
  -3   6   1   89.79   10.90
   2  -6  -1   65.29    9.70
   2  -6  -1   63.19    9.10
  -2   6   1   57.99    9.10
   1  -6  -1  641.24   32.00
  -1   6   1  677.03   31.00
   0   6   1   12.60    5.10
   1   6   1   14.40    5.10
   2   6   1   75.99    8.70
   3   6   1  132.89   10.90
   4   6   1   43.50    7.60
   5   6   1   77.89   10.40
   5   6   1   73.09    9.00
   6   6   1  483.15   23.20
   6   6   1  476.25   26.80
   7   6   1    5.40    5.20
   7   6   1    1.40    3.90
   8   6   1   75.59   12.90
   8   6   1   87.79   10.10
   9   6   1   27.20    6.00
   9   6   1   15.90    8.60
  10   6   1   -1.90    4.50
  11   6   1   -0.80    8.10
   7  -7  -1   33.10   16.90
   7  -7  -1   25.70   12.20
  -7   7   1   49.10   11.90
   6  -7  -1   14.90   10.00
   6  -7  -1   22.30   10.70
  -6   7   1   16.00    8.60
   5  -7  -1   24.60    9.50
   5  -7  -1   41.40   10.20
  -5   7   1   13.60    8.10
   4  -7  -1   18.40    8.10
   4  -7  -1    7.40    7.70
  -4   7   1   13.30    7.10
   3  -7  -1   10.80    6.40
   3  -7  -1    1.20    6.40
  -3   7   1   12.80    6.80
   2  -7  -1   31.20    8.80
  -2   7   1   24.70    7.80
  -1   7   1  285.67   19.80
   0   7   1   81.19   10.70
   1   7   1   42.80    8.60
   2   7   1  125.49   12.00
   3   7   1  348.17   20.50
   4   7   1    4.50    4.80
   5   7   1    4.60    4.90
   6   7   1   51.99   10.80
   6   7   1   77.39   10.20
   7   7   1   11.30    7.40
   7   7   1    6.50    5.30
   8   7   1   17.70    8.00
   8   7   1   24.20    6.80
   9   7   1    3.00    7.00
   9   7   1   -3.70    4.30
  10   7   1   -5.70    7.30
  11   7   1   12.80   10.10
   6  -8  -1  -11.40    9.90
   6  -8  -1   -7.20    7.80
  -6   8   1   11.30    8.30
   5  -8  -1  103.29   18.00
   5  -8  -1  123.49   18.90
  -5   8   1  130.69   18.30
   4  -8  -1   20.60    9.50
  -4   8   1   38.50   10.70
  -3   8   1   31.70    9.90
  -2   8   1  112.99   14.70
  -1   8   1   62.79   11.40
   0   8   1  180.38   16.10
   1   8   1  161.28   15.60
   2   8   1   45.60    8.80
   3   8   1  232.58   17.60
   4   8   1    2.10    4.20
   5   8   1   64.19   10.30
   6   8   1   28.10    8.60
   6   8   1   17.10    6.70
   7   8   1   26.30    8.40
   7   8   1   36.50    9.00
   8   8   1   31.70    8.40
   8   8   1   38.40   10.60
   9   8   1   11.30    8.30
   9   8   1   10.80    7.40
  10   8   1    0.30    7.10
  10   8   1   -8.60    6.80
   5  -9  -1  -10.60    7.80
  -5   9   1    1.90   10.10
   4  -9  -1   -9.00    8.40
  -4   9   1   -0.60    8.40
  -3   9   1    7.90    7.70
  -2   9   1    3.10    6.80
  -1   9   1   15.20    8.00
   0   9   1   51.79   11.50
   1   9   1  230.38   19.70
   3   9   1    8.70    7.80
   4   9   1   47.00   10.00
   5   9   1   -3.30    6.00
   6   9   1    9.00    7.10
   6   9   1   -4.20    5.90
   7   9   1    6.90    7.30
   7   9   1   23.20    8.40
   8   9   1    9.90    8.20
   8   9   1    7.10    7.70
   9   9   1   18.10    9.80
   9   9   1   33.90   10.10
  10   9   1   15.00   10.10
  10   9   1    8.80    9.10
  -3  10   1   64.09   14.60
  -2  10   1   67.89   13.90
  -1  10   1   98.79   16.60
   0  10   1    9.50    8.30
   1  10   1   15.10    8.90
   2  10   1   -6.30    5.60
   3  10   1    4.10    6.60
   4  10   1  169.58   18.70
   5  10   1    5.50    7.20
   6  10   1   -8.30    5.70
   6  10   1   -3.40    7.20
   7  10   1   22.50   10.30
   7  10   1   58.09   12.40
   8  10   1   35.70   11.70
   8  10   1   52.89   13.30
   9  10   1   -6.00    7.20
   9  10   1   -1.60    9.20
  -2  11   1   13.20   10.40
  -1  11   1    3.30    8.60
   0  11   1   39.40   11.80
   1  11   1   15.70    9.00
   2  11   1    6.70    8.80
   3  11   1  185.48   21.40
   4  11   1    3.40    7.90
   5  11   1    7.40    8.30
   6  11   1    5.40    8.70
   6  11   1    9.00    8.00
   7  11   1    1.10    8.50
   7  11   1    1.40    8.90
   1  12   1    2.00    9.10
   2  12   1    9.20    8.10
   3  12   1   11.60   10.30
   4  12   1   11.10    9.70
   5  12   1   21.50   11.50
   5  12   1   10.10   10.20
   5  12  -2  -12.40    7.90
   5  12  -2   -2.30    8.80
   4  12  -2   -0.30    7.70
   4  12  -2   -0.90    9.10
   3  12  -2    3.30    9.40
   2  12  -2   -5.90    9.10
   7  11  -2   16.00    9.90
   7  11  -2   20.70    8.50
   6  11  -2   22.00    9.90
   6  11  -2   -3.90    7.40
   5  11  -2   23.20    9.80
   5  11  -2   46.10   11.70
   4  11  -2    3.20    7.70
   4  11  -2   -3.30    7.20
   3  11  -2    0.20    8.10
   2  11  -2   58.29   13.50
   1  11  -2   10.00   10.20
   0  11  -2    7.60    8.30
  -1  11  -2   20.50   11.20
  -2  11  -2   12.50    9.50
   9  10  -2    0.80    8.40
   9  10  -2    8.20   11.20
   8  10  -2    2.90    8.80
   8  10  -2   -6.90    8.20
   7  10  -2   33.00   10.40
   7  10  -2   23.00   10.10
   6  10  -2   23.70    9.50
   6  10  -2   29.10    9.40
   5  10  -2   48.00   11.10
   5  10  -2   37.90   10.40
   4  10  -2   19.50    8.90
   3  10  -2   23.50    9.30
   2  10  -2   -4.10    6.80
   1  10  -2  141.39   17.80
   0  10  -2  108.89   15.70
  -1  10  -2    1.00    7.00
  -2  10  -2   65.89   14.40
  -3  10  -2   18.90   10.70
  10   9  -2  -11.50    8.60
   9   9  -2   51.49   11.50
   8   9  -2    8.70    7.40
   8   9  -2    4.40    7.50
   7   9  -2   58.49   11.00
   7   9  -2   31.70    9.70
   6   9  -2   -3.50    5.50
   6   9  -2    8.50    6.80
   5   9  -2   42.20   10.00
   5   9  -2   47.60    9.80
   4   9  -2   -2.90    5.40
   4   9  -2   -4.30    5.20
   2   9  -2   20.10    9.40
   1   9  -2  182.88   18.60
   0   9  -2   -1.00    6.70
  -1   9  -2    3.50    7.10
  -2   9  -2   25.80    9.60
  -3   9  -2   48.30   11.70
   3  -9   2   76.39   16.10
  -4   9  -2   53.19   13.10
   4  -9   2   54.79   15.10
  -5   9  -2  -11.70    8.20
   5  -9   2    4.40   10.40
  10   8  -2   17.70    9.50
  10   8  -2    1.50    8.70
   9   8  -2   13.50    8.70
   9   8  -2   -9.80    7.00
   8   8  -2   37.70    9.10
   8   8  -2   36.30   11.20
   7   8  -2   18.10    8.00
   7   8  -2   14.70    6.60
   6   8  -2   22.70    8.10
   6   8  -2   14.00    6.30
   5   8  -2  210.58   16.50
   5   8  -2  181.28   16.50
   4   8  -2    6.10    5.60
   4   8  -2    5.70    5.80
   3   8  -2  178.48   15.70
   2   8  -2    1.80    5.60
   1   8  -2   55.49   10.40
   0   8  -2   33.30    8.80
  -1   8  -2  199.08   18.00
  -2   8  -2    4.10    6.60
   2  -8   2    8.10    8.00
   3  -8   2  476.65   32.30
  -4   8  -2   37.50   10.40
   4  -8   2   30.80   11.80
  -5   8  -2   -4.00    6.70
   5  -8   2   -6.60    7.50
  -6   8  -2  -14.00    7.60
   6  -8   2   -1.20    9.60
  11   7  -2   18.90   10.60
   9   7  -2    1.40    6.80
   9   7  -2   13.00    7.80
   8   7  -2   -1.10    4.60
   8   7  -2    4.20    6.80
   7   7  -2    5.80    5.90
   7   7  -2    5.20    4.50
   6   7  -2    7.20    4.90
   6   7  -2   19.20    7.40
   5   7  -2   29.60    7.10
   5   7  -2   33.70    8.50
   4   7  -2  203.18   15.60
   4   7  -2  210.58   15.60
   3   7  -2   28.10    7.00
   2   7  -2    1.90    4.40
   1   7  -2  431.96   24.70
   0   7  -2   19.40    6.80
  -1   7  -2    0.90    5.10
  -2   7  -2   20.00    6.90
   2  -7   2   24.40    8.50
  -3   7  -2   -3.80    5.10
   3  -7   2    1.70    7.00
  -4   7  -2   -6.00    4.80
   4  -7   2   -9.00    5.60
  -5   7  -2   37.80    9.80
   5  -7   2   59.99   11.30
   5  -7   2   76.79   15.80
  -6   7  -2   -3.50    6.60
   6  -7   2    1.60    9.30
   6  -7   2    2.20    8.00
   7  -7   2   32.40   12.60
   7  -7   2   45.90   14.50
  11   6  -2   19.10   11.10
  10   6  -2  140.59    7.90
  10   6  -2  119.09    7.10
   9   6  -2   23.60    6.10
   9   6  -2   10.30    8.00
   8   6  -2    4.30    6.30
   8   6  -2    6.50    4.40
   7   6  -2  110.99   10.50
   7   6  -2   92.69   13.20
   6   6  -2  256.87   18.10
   6   6  -2  216.38   14.30
   5   6  -2   11.40    4.60
   5   6  -2    4.90    5.00
   4   6  -2  144.69   12.10
   4   6  -2  150.88   11.60
   3   6  -2    3.00    4.00
   2   6  -2   23.10    5.90
   1   6  -2 1210.18   49.10
   0   6  -2   16.40    5.60
  -1   6  -2   21.00    6.00
   1  -6   2   21.80    6.90
  -2   6  -2   -1.60    3.80
   2  -6   2   -0.50    4.10
  -3   6  -2  354.26   21.10
   3  -6   2  316.17   20.80
   3  -6   2  355.26   23.40
  -4   6  -2  346.37   21.50
   4  -6   2  343.97   24.50
   4  -6   2  399.06   21.30
  -5   6  -2    4.10    5.30
   5  -6   2    4.00    4.90
  -6   6  -2  190.78   17.50
   6  -6   2  206.18   21.70
   6  -6   2  203.78   19.80
  -7   6  -2   33.20    9.60
   7  -6   2   41.70   14.40
   7  -6   2   29.80   12.00
  -8   6  -2    0.00    8.90
   8  -6   2   24.20   11.50
   8  -6   2   50.19   15.20
  11   5  -2    3.50    8.20
  10   5  -2   54.29   13.30
   9   5  -2    2.90    7.00
   9   5  -2   11.10    2.50
   8   5  -2   -0.40    4.80
   8   5  -2   14.50    4.20
   7   5  -2  237.18   13.30
   7   5  -2  228.48   18.50
  -7  -5   2  267.77   14.00
   6   5  -2   79.39    7.70
   6   5  -2   90.49   10.60
   5   5  -2  168.78   13.00
   5   5  -2  194.48   14.40
   4   5  -2   88.89    9.40
   4   5  -2   92.19    8.40
   3   5  -2   12.10    3.80
   3   5  -2   16.70    4.70
   2   5  -2  400.56   20.00
   1   5  -2    3.00    3.00
   0   5  -2  257.27   14.00
   0   5  -2  294.57   16.30
  -1   5  -2  265.87   15.90
  -1   5  -2  285.17   13.80
   1  -5   2  250.67   16.80
  -2   5  -2  285.77   14.80
  -2   5  -2  329.97   18.30
   2  -5   2  351.36   20.70
  -3   5  -2 1419.86   52.49
  -3   5  -2 1452.25   56.09
   3  -5   2 1405.36   59.29
   3  -5   2 1462.55   54.19
  -4   5  -2    5.80    4.00
   4  -5   2    1.20    5.10
   4  -5   2    5.80    7.20
  -5   5  -2   46.20    8.00
   5  -5   2   45.80   10.70
   5  -5   2   48.60    9.10
  -6   5  -2   24.40    7.60
   6  -5   2   24.70    8.40
  -7   5  -2   55.99   10.30
   7  -5   2   47.50   11.70
   7  -5   2   59.79   12.40
  -8   5  -2    7.80    8.30
   8  -5   2    0.00    9.20
   8  -5   2    7.80    9.50
  11   4  -2   18.70   10.30
  10   4  -2   16.60    8.90
   9   4  -2    0.90    6.70
   8   4  -2   10.20    6.80
   8   4  -2    3.90    2.00
   8   4  -2    8.30    2.00
   7   4  -2   81.29    5.90
   7   4  -2   72.29    6.50
   7   4  -2   67.99   10.30
   6   4  -2   88.79    6.90
   6   4  -2   91.69   10.40
  -6  -4   2   84.49    6.20
   5   4  -2  224.38   11.40
   5   4  -2  194.68   14.00
  -5  -4   2  201.88   10.80
   4   4  -2    9.50    3.90
   4   4  -2    2.90    2.60
  -4  -4   2    6.00    2.60
   3   4  -2  534.15   22.90
   3   4  -2  548.15   24.20
  -3  -4   2  539.95   22.50
   2   4  -2    4.30    2.50
  -2  -4   2    7.10    2.60
   1   4  -2 1172.08   44.40
   0   4  -2  619.24   26.50
   0   4  -2  627.74   24.80
   0  -4   2  606.44   27.20
  -1   4  -2  367.96   15.90
   1  -4   2  354.36   19.20
  -2   4  -2   94.39    6.50
  -2   4  -2   89.09    8.30
   2  -4   2   93.39    7.10
   2  -4   2   90.79    9.60
  -3   4  -2   45.90    6.80
  -3   4  -2   47.00    5.10
   3  -4   2   39.50    7.60
   3  -4   2   44.30    6.40
  -4   4  -2 1457.65   54.09
  -4   4  -2 1484.75   56.09
   4  -4   2 1442.96   60.09
   4  -4   2 1549.05   56.29
  -5   4  -2  216.08   14.40
   5  -4   2  217.08   17.50
   5  -4   2  222.58   15.60
  -6   4  -2  240.28   15.70
   6  -4   2  276.37   19.00
   6  -4   2  255.47   20.80
  -7   4  -2   76.79   10.20
   7  -4   2   76.79   12.60
   7  -4   2   60.59   13.10
  -8   4  -2    5.40    5.20
   8  -4   2    6.40    9.30
   8  -4   2    5.10    9.40
  -9   4  -2  109.39   12.10
   9  -4   2   54.89   14.30
   9  -4   2   86.09   16.70
  11   3  -2   -6.50    7.70
  10   3  -2    2.80    7.50
   9   3  -2   27.90    8.60
   8   3  -2  150.18   15.20
   7   3  -2   53.89    9.50
   6   3  -2  618.74   29.90
   6   3  -2  612.24   22.80
   5   3  -2    3.20    3.30
   5   3  -2    4.20    2.20
  -5  -3   2    3.70    1.90
   4   3  -2  886.71   33.30
   4   3  -2  919.81   37.10
  -4  -3   2  930.71   33.30
   3   3  -2  187.88   11.40
   3   3  -2  214.48   10.50
  -3  -3   2  209.08   10.10
   2   3  -2  148.29    8.70
   2   3  -2  141.79    8.40
  -2  -3   2  138.19    8.60
   1   3  -2  565.24   23.50
  -1  -3   2  607.14   23.50
   0   3  -2  478.35   20.60
   0   3  -2  489.65   20.60
   0  -3   2  499.35   20.40
   0  -3   2  482.05   21.30
  -1   3  -2  223.78   11.70
  -1   3  -2  204.58    9.60
  -1   3  -2  204.98   11.30
   1  -3   2  207.18   11.00
   1  -3   2  223.88   12.60
  -2   3  -2    7.30    2.80
  -2   3  -2    5.30    1.80
   2  -3   2    3.60    2.10
   2  -3   2    6.20    2.20
   2  -3   2    3.30    2.80
  -3   3  -2   95.49    6.50
  -3   3  -2  103.69    8.00
   3  -3   2  118.39    7.70
   3  -3   2   96.19    7.30
   3  -3   2   90.09    9.10
  -4   3  -2  205.48   10.90
  -4   3  -2  185.28   11.40
   4  -3   2  209.48   14.70
   4  -3   2  177.68   11.80
  -5   3  -2  448.66   21.00
   5  -3   2  450.95   25.20
   5  -3   2  477.45   25.00
  -6   3  -2    1.00    3.20
   6  -3   2   -2.10    4.30
   6  -3   2   -3.90    4.20
  -7   3  -2   19.80    6.40
   7  -3   2   14.80    7.40
   7  -3   2   23.10    8.70
  -8   3  -2   20.40    6.10
   8  -3   2   17.60    8.80
   8  -3   2   16.50    8.30
   9  -3   2    3.60    7.30
   9  -3   2   -0.80    8.90
  10  -3   2   30.90   11.00
  10  -3   2   67.79   18.50
  11   2  -2   -3.50    7.70
  10   2  -2  165.88   19.30
   8   2  -2   15.60    6.50
   7   2  -2   44.50    8.90
   6   2  -2    3.50    3.90
   5   2  -2    3.90    3.20
   5   2  -2    4.10    1.20
   4   2  -2 1472.95   55.79
   4   2  -2 1545.55   51.19
  -4  -2   2 1484.35   50.79
   3   2  -2  342.97   13.60
   3   2  -2  349.87   16.20
  -3  -2   2  336.87   16.00
  -3  -2   2  331.27   13.30
  -2  -2   2 3410.96  118.09
  -2  -2   2 3589.94  116.69
   1   2  -2   39.30    3.30
   1   2  -2   41.00    3.50
  -1  -2   2   41.30    3.50
   0   2  -2    3.70    1.50
   0   2  -2    1.90    1.20
   0  -2   2    4.40    1.60
   0  -2   2    4.40    1.60
  -1   2  -2  159.58    9.00
  -1   2  -2  174.68    8.90
  -1   2  -2  178.08    7.30
   1  -2   2  173.38    8.70
   1  -2   2  176.98    9.60
   1  -2   2  155.08    7.10
  -2   2  -2 3607.74  123.29
  -2   2  -2 3692.33  121.59
  -2   2  -2 3643.94  124.29
   2  -2   2 3647.24  122.99
   2  -2   2 3830.32  122.19
   2  -2   2 3521.85  124.99
  -3   2  -2  356.76   15.70
  -3   2  -2  351.86   15.10
   3  -2   2  408.36   17.20
   3  -2   2  319.07   15.10
   3  -2   2  338.07   17.60
  -4   2  -2  309.07   14.60
  -4   2  -2  295.77   14.20
   4  -2   2  304.67   14.90
   4  -2   2  320.27   17.50
   4  -2   2  278.87   13.70
  -5   2  -2  154.38    9.30
   5  -2   2  145.59   12.30
   5  -2   2  131.59   10.10
   5  -2   2  131.19    8.10
  -6   2  -2   -1.50    2.30
   6  -2   2    1.50    2.40
   6  -2   2    2.40    5.00
   6  -2   2    2.10    3.50
  -7   2  -2   68.59    7.50
   7  -2   2   47.00   10.30
   7  -2   2   44.70    8.50
  -8   2  -2  104.39    8.40
   8  -2   2   83.19   12.30
   8  -2   2   81.69   13.90
   9  -2   2    9.00    7.30
   9  -2   2   -0.10    7.50
  10  -2   2  -10.60    7.20
  10  -2   2   12.20   10.30
  11   1  -2    1.50    8.80
  11   1  -2   -0.10    7.20
  10   1  -2    6.50    8.80
   9   1  -2   12.60    8.70
   8   1  -2    3.60    5.60
   7   1  -2   82.09   10.90
   6   1  -2  730.03   33.30
   5   1  -2    2.90    3.20
   4   1  -2  160.78   10.60
   3   1  -2   36.80    4.30
   3   1  -2   28.90    1.90
  -3  -1   2   28.40    1.90
  -3  -1   2   21.80    3.80
   2   1  -2  851.71   32.90
   2   1  -2  933.01   30.90
  -2  -1   2  917.41   33.10
  -2  -1   2  901.11   30.80
   1   1  -2   59.19    3.70
   1   1  -2   58.19    3.40
  -1  -1   2   62.49    3.50
  -1  -1   2   59.19    3.70
   0   1  -2  851.61   29.90
   0   1  -2  833.22   29.90
   0   1  -2  872.61   28.60
   0  -1   2  854.61   29.90
  -1   1  -2    6.70    1.70
  -1   1  -2    6.50    0.90
  -1   1  -2    7.00    1.60
   1  -1   2    5.90    1.40
   1  -1   2    7.00    0.90
   1  -1   2    7.80    1.90
  -2   1  -2 1572.24   52.19
  -2   1  -2 1609.24   52.89
  -2   1  -2 1480.35   53.69
   2  -1   2 1510.15   52.19
   2  -1   2 1584.14   52.79
   2  -1   2 1445.06   54.09
  -3   1  -2  148.99    8.00
  -3   1  -2  146.29    7.60
   3  -1   2  146.19    7.40
   3  -1   2  139.29    9.20
   3  -1   2  147.39    8.00
  -4   1  -2 1957.90   71.19
  -4   1  -2 2060.69   69.59
   4  -1   2 2008.60   69.29
   4  -1   2 2062.69   73.79
   4  -1   2 2066.49   71.59
  -5   1  -2   67.39    5.20
   5  -1   2   64.59    4.80
   5  -1   2   58.99    8.10
   5  -1   2   59.49    6.80
  -6   1  -2  234.98   11.10
   6  -1   2  258.17   15.40
   6  -1   2  233.78   16.70
   6  -1   2  233.48   10.70
  -7   1  -2   62.59    5.00
   7  -1   2   51.39    9.40
   7  -1   2   65.19    9.80
  -8   1  -2    4.20    2.20
   8  -1   2    3.10    5.50
   8  -1   2    5.20    5.50
   9  -1   2    6.70    6.30
   9  -1   2   11.20    8.00
  10  -1   2    8.90    8.30
  10  -1   2   17.80    9.70
  11  -1   2   22.50   11.30
  11  -1   2   38.20   12.40
  11   0  -2   -6.10    8.00
  11   0  -2    9.30    8.40
  10   0  -2   13.10    8.40
  10   0  -2    1.40    7.40
   9   0  -2    1.00    5.20
   9   0  -2    8.00    7.60
   8   0  -2  215.38   17.50
   7   0  -2   79.99   10.80
   6   0  -2   95.19   10.70
   5   0  -2  302.77   17.20
   4   0  -2   -0.50    2.50
   3   0  -2  154.28    9.30
  -3   0   2  152.68    9.00
  -3   0   2  159.08    5.80
  -3   0   2  148.99    5.80
   2   0  -2  351.86   12.70
   2   0  -2  353.56   15.30
  -2   0   2  353.96   15.10
  -2   0   2  378.76   12.80
   1   0  -2   15.60    1.40
   1   0  -2   18.10    2.10
  -1   0   2   16.80    1.40
  -1   0   2   17.50    2.00
   0   0   2  241.28    8.70
  -1   0  -2   -0.20    0.50
   1   0   2    0.30    0.50
  -3   0  -2   93.49    4.90
  -3   0  -2   91.69    6.10
   3   0   2   87.59    4.80
   3   0   2   98.09    6.20
  -4   0  -2  133.89    6.70
  -4   0  -2  129.39    8.50
   4   0   2  134.99    8.80
   4   0   2  142.09    6.70
  -5   0  -2    3.10    1.50
   5   0   2    4.60    3.30
   5   0   2    1.30    1.40
  -6   0  -2   34.40    3.50
   6   0   2   25.00    3.00
   6   0   2   20.90    5.50
   7   0   2   11.30    5.40
   8   0   2  256.87   18.80
   8   0   2  289.87   20.60
   9   0   2   -4.20    5.00
   9   0   2    3.10    6.30
  10   0   2   -3.70    6.70
  10   0   2  -11.60    5.70
  11   0   2   -2.90    7.60
  11   0   2   11.90    9.60
  11  -1  -2   16.60   11.10
  11  -1  -2    3.90    9.10
  10  -1  -2   73.59   14.40
  10  -1  -2   64.69   12.50
   9  -1  -2   12.10    7.10
   8  -1  -2   98.49   12.90
   8  -1  -2   69.99   10.90
   7  -1  -2  295.37   19.30
   7  -1  -2  267.87   18.70
   6  -1  -2  110.89   10.90
   6  -1  -2  105.19   10.70
  -6   1   2  108.99    5.20
  -6   1   2  103.59    5.30
   5  -1  -2   36.50    6.50
   5  -1  -2   31.10    6.50
  -5   1   2   32.20    3.00
  -5   1   2   31.00    3.00
   4  -1  -2   25.10    5.10
   4  -1  -2   31.70    5.30
  -4   1   2   27.40    3.00
   3  -1  -2  167.38   10.30
   3  -1  -2  175.68    9.70
   3  -1  -2  160.48    7.30
  -3   1   2  172.88    7.60
  -3   1   2  168.38    9.70
   1  -1  -2  429.96   16.40
   1  -1  -2  400.36   15.00
   1  -1  -2  405.16   15.10
  -1   1   2  391.06   14.80
  -1   1   2  377.76   15.80
  -1   1   2  414.16   15.10
   0  -1  -2  560.04   20.40
   0   1   2  547.05   19.70
   0   1   2  522.85   19.60
   0   1   2  549.95   20.20
   0   1   2  545.15   18.90
  -1  -1  -2  108.99    5.40
   1   1   2  110.69    5.30
  -2  -1  -2  154.38    7.00
   2   1   2  151.88    6.90
  -3  -1  -2 3828.22  127.39
   3   1   2 3859.11  127.19
  -4  -1  -2   14.90    2.20
   4   1   2   16.80    2.30
   4   1   2   15.70    3.80
  -5  -1  -2  167.98    7.60
   5   1   2  162.98    7.40
   5   1   2  163.18   12.90
   6   1   2  329.47   12.60
   6   1   2  328.37   18.60
   6   1   2  353.16   13.00
   7   1   2   81.79    9.90
   8   1   2   37.10    8.60
   9   1   2   -5.80    5.40
  10   1   2   -2.00    7.50
  10   1   2   -3.90    6.50
  11   1   2    3.10    8.10
  11   1   2  -10.40    7.90
  10  -2  -2   31.00   12.80
  10  -2  -2   21.90   10.40
   9  -2  -2   14.50    9.30
   9  -2  -2   16.20    8.80
   8  -2  -2    6.60    6.80
   8  -2  -2   10.20    7.10
   7  -2  -2    1.40    5.30
   7  -2  -2    1.20    5.70
  -7   2   2   13.00    2.20
  -7   2   2    7.60    2.40
   6  -2  -2  317.77   19.80
   6  -2  -2  320.97   20.00
  -6   2   2  291.67   13.60
   5  -2  -2  238.48   11.10
   5  -2  -2  245.08   16.10
   5  -2  -2  286.37   16.70
  -5   2   2  241.78   11.80
   4  -2  -2  143.69    8.00
   4  -2  -2  174.48   11.50
   4  -2  -2  142.89   12.60
  -4   2   2  155.78    8.70
   3  -2  -2   50.19    6.00
   3  -2  -2   57.09    4.50
   3  -2  -2   47.30    5.50
  -3   2   2   55.19    5.40
  -3   2   2   56.39    4.70
   2  -2  -2  614.04   22.90
   2  -2  -2  569.34   24.00
   2  -2  -2  607.74   25.10
  -2   2   2  603.04   23.50
  -2   2   2  605.04   25.70
  -2   2   2  622.04   23.20
   1  -2  -2 2705.83   89.99
   1  -2  -2 2433.06   88.29
   1  -2  -2 2601.54   88.19
  -1   2   2 2682.73   88.49
  -1   2   2 2695.23   89.39
  -1   2   2 2546.65   88.09
  -1  -2  -2 1361.36   46.30
   1   2   2 1287.07   46.20
   3   2   2   93.29    5.60
   3   2   2  100.69    5.80
   4   2   2   13.20    2.40
   4   2   2   16.90    2.60
   4   2   2   11.00    3.50
   5   2   2   83.89    5.40
   5   2   2   90.19    5.30
   5   2   2   86.29    8.50
   6   2   2  148.09    7.10
   6   2   2  115.29   11.10
   6   2   2  141.69    7.10
   7   2   2   31.80    3.10
   7   2   2   25.60    2.90
   7   2   2   25.90    6.50
   8   2   2  248.28   18.10
   9   2   2  130.59   15.20
  10   2   2   28.30   10.40
  11   2   2  -11.20    7.40
  10  -3  -2    5.90    9.30
  10  -3  -2   -1.60   12.00
   9  -3  -2   11.40    8.50
   9  -3  -2  -15.10    8.30
   8  -3  -2  128.59   16.60
   8  -3  -2  110.29   17.30
  -8   3   2  129.59   10.20
  -8   3   2  161.88    8.80
   7  -3  -2    5.10    6.70
   7  -3  -2   11.60    6.50
  -7   3   2    6.10    4.00
   6  -3  -2   64.19    9.90
   6  -3  -2   77.89   11.50
  -6   3   2   59.49    6.60
   5  -3  -2    9.80    5.50
   5  -3  -2    7.30    2.50
   5  -3  -2    2.90    4.60
  -5   3   2    5.70    3.40
   4  -3  -2   74.79    5.80
   4  -3  -2   73.99    8.70
   4  -3  -2   63.09    8.70
  -4   3   2   68.29    6.60
   3  -3  -2    1.50    3.20
   3  -3  -2   -1.00    2.50
   3  -3  -2    5.40    2.30
  -3   3   2   -1.10    2.10
   2  -3  -2  841.82   34.30
   2  -3  -2  890.21   35.30
   2  -3  -2  868.31   32.80
  -2   3   2  891.71   34.10
  -2   3   2  876.41   33.50
  -2   3   2  870.11   33.50
   1  -3  -2  733.13   29.60
   1  -3  -2  747.93   30.40
   1  -3  -2  788.92   29.10
  -1   3   2  759.22   29.70
  -1   3   2  749.92   29.40
   0  -3  -2  195.58   11.10
   0  -3  -2  195.38   10.20
   0   3   2  208.28   10.80
   0   3   2  194.08   10.10
  -1  -3  -2 3373.76  109.69
   1   3   2 3084.99  109.49
  -2  -3  -2   33.90    4.20
   2   3   2   37.60    4.10
   3   3   2  916.81   34.00
   4   3   2 1049.00   37.80
   4   3   2  967.30   35.80
   4   3   2  927.81   39.20
   5   3   2  286.37   13.20
   5   3   2  305.77   13.60
   5   3   2  301.67   17.00
   6   3   2   12.50    2.80
   6   3   2   15.90    3.00
   6   3   2    9.50    4.30
   7   3   2   30.90    4.30
   7   3   2   41.50    4.60
   7   3   2   27.60    7.20
   8   3   2  488.25   18.00
   8   3   2  479.75   27.50
   8   3   2  478.85   17.70
   9   3   2    7.20    7.10
  10   3   2    1.00    6.70
  11   3   2   -0.60    8.20
   9  -4  -2    8.10   11.70
   9  -4  -2   -3.70    7.60
   8  -4  -2    0.20    7.90
   8  -4  -2  -12.50    6.80
  -8   4   2    7.30    5.50
   7  -4  -2  218.18   19.40
   7  -4  -2  221.48   21.10
  -7   4   2  209.48   14.00
   6  -4  -2  112.19   13.20
   6  -4  -2  110.49   14.90
  -6   4   2  100.89   10.80
   5  -4  -2    2.00    4.60
   5  -4  -2    4.40    5.20
  -5   4   2   -1.00    3.70
   4  -4  -2   21.60    6.40
   4  -4  -2   25.20    6.60
  -4   4   2   17.20    4.70
   3  -4  -2   28.90    6.30
   3  -4  -2   22.40    5.90
  -3   4   2   23.80    5.00
   2  -4  -2  774.62   33.20
   1  -4  -2  157.98   10.90
   1  -4  -2  150.18   10.60
  -1   4   2  168.68   10.10
  -1   4   2  164.28   10.30
  -1   4   2  157.88   10.60
   0   4   2   29.50    4.60
   0   4   2   35.10    5.00
   0   4   2   34.40    4.50
   1   4   2   42.10    5.40
   1   4   2   38.50    5.50
  -2  -4  -2 1385.16   50.29
   2   4   2 1247.28   48.60
  -3  -4  -2 1700.73   61.09
   3   4   2 1719.23   61.59
  -4  -4  -2   87.39    7.00
   4   4   2   84.59    7.10
   5   4   2    1.30    2.10
   5   4   2   -0.30    3.20
   5   4   2   -0.20    1.90
   6   4   2   -2.50    2.40
   6   4   2    0.20    3.80
   7   4   2   40.60    8.90
   7   4   2   45.20    5.70
   7   4   2   42.20    5.50
   8   4   2   47.60   10.20
   8   4   2   65.49    6.90
   9   4   2    7.90    8.10
   9   4   2   10.10    2.50
  10   4   2    6.80    7.90
  11   4   2   12.60    8.80
   8  -5  -2   16.10   11.20
   8  -5  -2   29.20   11.10
  -8   5   2   31.80    7.70
   7  -5  -2   -4.40    7.30
   7  -5  -2   15.40    9.10
  -7   5   2    8.50    5.40
   6  -5  -2   25.00    9.30
   6  -5  -2   22.40    8.90
  -6   5   2   28.50    7.60
   5  -5  -2  296.67   21.30
   5  -5  -2  348.87   22.70
  -5   5   2  324.67   19.00
   4  -5  -2   75.39   10.80
   4  -5  -2   58.59   10.40
  -4   5   2   70.09    9.40
   3  -5  -2  677.43   32.90
   3  -5  -2  706.43   33.00
  -3   5   2  687.03   30.80
   2  -5  -2   -1.30    3.60
   2  -5  -2    2.90    3.70
  -2   5   2    0.50    2.80
   1  -5  -2  490.65   24.00
   1  -5  -2  475.35   23.90
  -1   5   2  468.05   22.80
   0   5   2  181.88   12.60
   1   5   2 3653.03  126.99
   2   5   2  378.56   19.20
   3   5   2 1025.30   40.60
   4   5   2   17.10    4.40
   5   5   2   10.40    4.20
   5   5   2    7.00    4.30
   6   5   2  127.99   12.70
   6   5   2  127.39    9.80
   7   5   2   36.00    9.10
   7   5   2   30.60    7.90
   8   5   2   25.50    8.00
   8   5   2   24.30    5.50
   9   5   2   32.80    5.80
   9   5   2   19.30    9.30
  10   5   2  169.68    8.40
  10   5   2  149.69    7.20
  11   5   2   15.30    9.90
   8  -6  -2   14.50   14.50
   8  -6  -2   -9.00    9.20
  -8   6   2    2.40    8.00
   7  -6  -2   16.40    9.90
   7  -6  -2   19.10   10.60
  -7   6   2    2.40    6.80
   6  -6  -2   14.90    9.00
   6  -6  -2    7.10    7.90
  -6   6   2    7.80    7.60
   5  -6  -2   46.30   11.40
   5  -6  -2   29.30    9.50
  -5   6   2   38.20    8.60
   4  -6  -2    8.70    7.00
   4  -6  -2   19.80    7.40
  -4   6   2   13.40    5.80
   3  -6  -2   33.00    8.30
   3  -6  -2   17.50    6.80
  -3   6   2   22.90    6.60
   2  -6  -2   83.39   10.40
   2  -6  -2   74.49   10.40
  -2   6   2   70.79    9.20
  -1   6   2 1136.59   47.00
   0   6   2   53.29    8.70
   1   6   2   -3.20    2.80
   2   6   2  563.24   27.00
   3   6   2 1325.57   52.19
   4   6   2   40.10    7.00
   5   6   2    8.20    4.40
   6   6   2   43.20    8.60
   6   6   2   58.59    8.30
   7   6   2   76.29    9.60
   7   6   2   78.79   11.90
   8   6   2   36.50    9.90
   8   6   2   41.80    7.40
   9   6   2   -0.30    7.40
   9   6   2   -1.40    4.60
  10   6   2    1.80    7.80
  11   6   2    4.00    9.10
   7  -7  -2   71.89   15.90
   7  -7  -2  144.49   23.80
  -7   7   2  103.29   14.80
   6  -7  -2    3.80    8.30
   6  -7  -2   17.60   10.40
  -6   7   2    9.20    8.00
   5  -7  -2   -1.10    7.00
   5  -7  -2   -2.80    6.50
  -5   7   2   -4.30    6.20
   4  -7  -2   62.39   12.80
   4  -7  -2   77.29   13.50
  -4   7   2   78.79   12.70
   3  -7  -2    6.10    6.10
   3  -7  -2    2.20    6.40
  -3   7   2    7.90    6.10
   2  -7  -2   12.20    6.90
  -2   7   2   13.40    6.30
  -1   7   2   88.09   11.60
   0   7   2   -1.70    4.70
   1   7   2    9.80    5.40
   2   7   2   20.90    6.20
   3   7   2  853.11   38.00
   4   7   2   77.29   10.10
   5   7   2   17.20    6.00
   6   7   2    1.40    4.60
   6   7   2   -4.80    4.70
   7   7   2   14.10    6.10
   7   7   2   24.80    9.10
   8   7   2    4.00    6.60
   8   7   2   -5.60    4.00
   9   7   2    0.60    5.60
   9   7   2   -0.70    7.00
  10   7   2    9.50    8.30
  10   7   2   17.30    6.10
   6  -8  -2   25.80   11.90
   6  -8  -2   -3.20    9.30
  -6   8   2  -12.00    8.10
   5  -8  -2   31.00   12.40
   5  -8  -2   45.70   12.40
  -5   8   2   57.39   13.00
   4  -8  -2    0.50    6.90
   4  -8  -2   -7.60    6.80
  -4   8   2   -3.80    7.20
   3  -8  -2  223.68   21.10
  -3   8   2  222.68   21.70
  -2   8   2   12.60    7.30
  -1   8   2   63.99   11.60
   0   8   2  256.57   19.60
   1   8   2    5.40    5.50
   2   8   2  476.55   27.40
   3   8   2  103.29   12.70
   4   8   2   -5.60    3.90
   5   8   2   12.50    6.20
   6   8   2    4.90    5.40
   6   8   2    8.00    7.10
   7   8   2  121.29   15.60
   7   8   2  114.19   13.70
   8   8   2   23.90    8.10
   8   8   2   36.80   10.40
   9   8   2    6.10    7.60
   9   8   2    9.90    8.20
  10   8   2   10.10    8.10
  10   8   2   -1.00    8.60
   5  -9  -2   79.29   17.00
  -5   9   2   92.89   17.60
   4  -9  -2    3.70   10.40
  -4   9   2   -3.20    8.20
  -3   9   2   27.60   10.10
  -2   9   2   16.20    8.80
  -1   9   2  226.78   20.80
   0   9   2   71.09   12.50
   1   9   2  182.08   17.80
   2   9   2   11.60    7.60
   4   9   2   21.10    8.30
   5   9   2    5.20    5.60
   6   9   2    9.40    6.60
   6   9   2   -2.50    6.00
   7   9   2   34.20   10.00
   7   9   2   26.10    9.20
   8   9   2    4.60    7.40
   8   9   2   -2.70    6.60
   9   9   2   -5.20    7.40
   9   9   2   -0.10    9.50
  10   9   2   11.20    9.30
  10   9   2    0.20    8.70
  -3  10   2   36.40   12.20
  -2  10   2    8.40    8.10
  -1  10   2    7.70    7.90
   0  10   2   10.10    8.30
   1  10   2   24.20    9.30
   2  10   2  220.78   20.60
   3  10   2   24.20    9.70
   4  10   2   62.69   12.30
   5  10   2   -0.20    6.50
   6  10   2   -0.70    6.50
   6  10   2   -7.70    6.90
   7  10   2    7.10    7.20
   7  10   2    6.50    8.70
   8  10   2    8.60    8.50
   8  10   2   -1.10    7.80
   9  10   2   10.70   11.50
   9  10   2    7.00    9.20
  -2  11   2    3.40    9.80
  -1  11   2   62.49   15.00
   0  11   2    7.30    9.70
   1  11   2   15.40   10.00
   2  11   2   70.79   13.90
   3  11   2    8.10    9.10
   4  11   2    1.80    7.30
   5  11   2   13.30    9.50
   6  11   2   15.20    9.40
   6  11   2    9.30    9.90
   7  11   2   16.70   11.10
   7  11   2   40.30   11.50
   2  12   2    4.90    8.50
   3  12   2   40.40   12.30
   4  12   2   41.70   13.40
   5  12   2   -7.60    7.30
   4  12  -3    5.80   11.10
   4  12  -3    9.80    9.20
   3  12  -3    3.00   10.10
   3  12  -3    2.40    8.60
   2  12  -3   86.79   16.30
   7  11  -3    0.10    8.20
   7  11  -3    0.80    9.00
   6  11  -3    5.70    9.30
   6  11  -3    5.70    8.60
   5  11  -3   17.20    9.70
   5  11  -3   13.10    8.60
   4  11  -3    8.60    8.90
   4  11  -3    4.00    7.50
   3  11  -3   28.30   10.50
   3  11  -3   44.70   12.50
   2  11  -3   12.30    9.90
   1  11  -3   34.70   10.80
   0  11  -3   -8.10    8.50
  -1  11  -3   96.39   17.60
   9  10  -3   -1.10    8.30
   9  10  -3   22.70   12.60
   8  10  -3   -8.40    8.20
   8  10  -3    1.00    8.00
   7  10  -3   -7.60    7.30
   7  10  -3    9.00    8.10
   6  10  -3   44.50   11.00
   6  10  -3   38.00   10.70
   5  10  -3    3.40    7.10
   5  10  -3    2.20    6.80
   4  10  -3   92.99   14.20
   4  10  -3   78.59   13.50
   3  10  -3   31.10    9.10
   3  10  -3   27.20    9.20
   2  10  -3    8.20    7.40
   1  10  -3   90.29   15.20
   0  10  -3  204.48   21.40
  -1  10  -3   -1.80    6.70
  -2  10  -3   37.70   11.30
  -3  10  -3  173.58   21.30
  10   9  -3    0.20    8.20
   8   9  -3   15.20    8.80
   8   9  -3   20.20    9.70
   7   9  -3   83.89   13.20
   7   9  -3   69.79   12.50
   6   9  -3   -4.00    5.70
   6   9  -3    6.50    6.60
   5   9  -3   -1.10    5.50
   5   9  -3    1.30    6.10
   4   9  -3    7.70    6.70
   4   9  -3    2.40    5.30
   2   9  -3  317.57   23.10
   1   9  -3   -4.50    5.60
   0   9  -3  141.69   16.90
  -1   9  -3   14.10    7.50
  -2   9  -3    7.40    8.20
  -3   9  -3   34.10   10.50
   3  -9   3   50.89   14.10
  -4   9  -3   -1.30    8.20
   4  -9   3    6.30    9.80
  -5   9  -3   97.29   16.60
   5  -9   3   94.59   18.90
  10   8  -3   15.90   10.40
   9   8  -3   -7.00    7.40
   9   8  -3   -5.00    6.20
   8   8  -3   -3.70    5.50
   8   8  -3    4.00    6.70
   7   8  -3   50.19    9.90
   7   8  -3   44.10   10.40
   6   8  -3    4.60    6.20
   6   8  -3    5.70    5.90
   5   8  -3   59.89   10.70
   5   8  -3   36.30    8.10
   4   8  -3    0.20    4.70
   4   8  -3    3.40    4.50
   3   8  -3  709.93   35.00
   2   8  -3   -0.70    5.40
   1   8  -3   12.70    6.20
   0   8  -3   41.10    9.40
  -1   8  -3    7.10    6.70
  -2   8  -3    7.00    6.90
  -3   8  -3  153.08   17.10
   3  -8   3  154.38   18.40
  -4   8  -3   16.40    7.80
   4  -8   3   12.20   10.10
  -5   8  -3   42.60   11.60
   5  -8   3   53.59   14.50
  -6   8  -3   -2.60    9.50
   6  -8   3    5.10   10.00
  11   7  -3   25.30   11.30
  10   7  -3   13.40    6.40
  10   7  -3    0.60    7.10
   9   7  -3   -4.40    6.90
   9   7  -3    4.90    6.80
   8   7  -3   34.40    8.30
   8   7  -3   18.30    8.80
   7   7  -3  140.29   12.90
   7   7  -3  123.99   14.40
   6   7  -3    5.40    6.50
   6   7  -3    3.30    4.30
   5   7  -3   20.20    6.60
   5   7  -3   18.10    5.90
   4   7  -3   12.90    5.30
   4   7  -3   11.90    5.50
   3   7  -3  111.19   11.90
   3   7  -3  108.89   10.90
   2   7  -3   24.30    7.00
   1   7  -3 1372.16   56.29
   0   7  -3    3.30    4.50
  -1   7  -3 1021.80   45.40
  -2   7  -3    8.90    5.80
   2  -7   3   12.70    7.80
  -3   7  -3  408.26   25.10
   3  -7   3  438.96   28.60
  -4   7  -3  113.89   14.00
   4  -7   3  124.59   17.20
  -5   7  -3  179.08   17.90
   5  -7   3  173.58   16.00
   5  -7   3  167.48   20.60
  -6   7  -3    6.90    7.10
   6  -7   3    5.80    7.70
   6  -7   3   -0.40    8.40
  -7   7  -3  117.39   17.20
   7  -7   3   79.29   17.50
   7  -7   3  150.48   18.40
  11   6  -3    6.80    9.50
  10   6  -3  166.88    7.60
  10   6  -3  123.99    7.40
   9   6  -3   -4.60    5.10
   9   6  -3    6.40    4.90
   8   6  -3   -3.60    5.10
   8   6  -3   -1.50    4.30
   7   6  -3  191.08   13.90
   7   6  -3  227.98   18.20
   6   6  -3   46.40    9.30
   6   6  -3   49.40    7.40
   5   6  -3   56.09    7.90
   5   6  -3   58.79    8.70
   4   6  -3   40.20    6.80
   4   6  -3   44.80    8.30
   3   6  -3  322.77   17.90
   3   6  -3  285.87   17.40
   2   6  -3  150.78   12.40
   1   6  -3  163.38   12.90
  -1   6  -3   21.10    5.80
  -1   6  -3   36.00    5.20
   1  -6   3   27.90    7.30
  -2   6  -3  170.18    9.10
  -2   6  -3  117.19   12.60
   2  -6   3  123.99   14.30
  -3   6  -3  836.92   37.60
   3  -6   3  789.52   40.30
  -4   6  -3  125.49   13.20
   4  -6   3  116.69   14.70
  -5   6  -3   65.59   10.50
   5  -6   3   54.39    9.40
   5  -6   3   37.00   10.70
  -6   6  -3  428.86   26.30
   6  -6   3  508.35   27.30
   6  -6   3  462.15   32.50
  -7   6  -3  255.37   20.20
   7  -6   3  269.37   25.10
   7  -6   3  267.17   23.60
  -8   6  -3   32.10   11.30
   8  -6   3    8.70   10.00
   8  -6   3   42.90   14.60
  11   5  -3    9.70   10.40
  10   5  -3   22.50    9.80
   9   5  -3   12.30    2.70
   9   5  -3   13.30    8.30
   8   5  -3   49.30    6.80
   7   5  -3   25.30    7.80
   7   5  -3   32.80    6.60
  -7  -5   3   31.10    7.40
   6   5  -3   40.00    7.90
   6   5  -3   43.70    6.30
   5   5  -3   68.99    9.20
   5   5  -3   68.89    7.70
   4   5  -3   -1.60    2.60
   4   5  -3    3.00    2.80
   3   5  -3 1646.94   61.79
   3   5  -3 1660.63   61.39
   2   5  -3  104.09    9.20
   1   5  -3   -1.20    2.50
   0   5  -3   11.00    4.00
   0   5  -3   11.30    2.90
  -1   5  -3  564.14   24.00
  -1   5  -3  510.05   25.30
   1  -5   3  518.35   27.00
  -2   5  -3   44.60    7.80
  -2   5  -3   53.59    5.20
   2  -5   3   64.49    9.80
  -3   5  -3   14.00    3.20
  -3   5  -3    9.40    4.80
   3  -5   3    9.20    3.50
   3  -5   3    3.80    5.30
  -4   5  -3  174.78    9.70
  -4   5  -3  161.08   12.90
   4  -5   3  136.89   11.20
   4  -5   3  140.79   14.70
  -5   5  -3    0.00    4.60
   5  -5   3    0.80    5.60
   5  -5   3    6.70    5.50
  -6   5  -3   53.29    9.30
   6  -5   3   76.39   11.20
   6  -5   3   61.49   12.70
  -7   5  -3   20.90    7.50
   7  -5   3   14.80    9.00
   7  -5   3    9.00    9.60
  -8   5  -3   29.90   10.10
   8  -5   3   30.80   11.70
   8  -5   3   51.59   12.20
   9  -5   3   61.29   15.40
  11   4  -3    1.00    6.90
  10   4  -3  230.28   21.30
   9   4  -3   23.60    9.30
   8   4  -3   15.10    2.60
   8   4  -3   23.60    3.50
   8   4  -3   18.30    8.10
   7   4  -3    7.00    3.00
   7   4  -3    5.60    5.90
  -7  -4   3    8.50    2.70
   6   4  -3  163.58   10.00
   6   4  -3  152.88   13.60
  -6  -4   3  166.18    8.70
   5   4  -3   15.60    4.90
   5   4  -3   24.80    4.40
  -5  -4   3   29.40    4.00
   4   4  -3   10.00    3.80
   4   4  -3   11.50    3.50
  -4  -4   3   10.90    3.20
   3   4  -3  279.57   15.10
   3   4  -3  264.97   14.10
  -3  -4   3  298.17   14.00
   2   4  -3 1667.83   59.09
   2   4  -3 1606.14   59.19
  -2  -4   3 1621.84   60.39
   1   4  -3  909.11   35.90
   0   4  -3 1458.75   57.89
   0   4  -3 1481.65   53.89
   0  -4   3 1624.04   61.09
  -1   4  -3  819.92   31.40
  -1   4  -3  851.01   34.90
   1  -4   3  890.31   36.50
  -2   4  -3    8.70    3.30
  -2   4  -3    9.00    2.50
   2  -4   3    6.90    4.30
   2  -4   3   12.40    2.90
  -3   4  -3  213.58   13.40
  -3   4  -3  215.18   10.90
   3  -4   3  203.48   15.00
   3  -4   3  222.18   12.10
  -4   4  -3    8.70    4.10
   4  -4   3    3.60    4.60
   4  -4   3   12.90    4.30
  -5   4  -3    8.50    4.20
   5  -4   3   20.60    6.00
   5  -4   3   11.90    6.80
  -6   4  -3  121.09   12.30
   6  -4   3  157.68   16.30
   6  -4   3  167.18   14.90
  -7   4  -3    9.90    6.30
   7  -4   3    8.10    7.50
   7  -4   3   24.60    8.50
  -8   4  -3  133.89   13.30
   8  -4   3  172.18   20.50
   8  -4   3  127.69   18.80
   9  -4   3   44.00   14.70
   9  -4   3   39.10   13.60
  11   3  -3   10.30   10.00
  10   3  -3    1.90    7.60
   9   3  -3    3.30    6.20
   8   3  -3   34.40    8.80
   7   3  -3  222.28   16.70
   6   3  -3   10.20    5.20
   6   3  -3    6.40    2.40
  -6  -3   3   10.00    2.10
   5   3  -3   93.39    6.50
   5   3  -3   89.99    9.50
  -5  -3   3   79.29    5.60
   4   3  -3  212.68   10.70
   4   3  -3  222.58   13.60
  -4  -3   3  213.38   10.40
   3   3  -3  157.98   10.20
   3   3  -3  154.18    8.80
  -3  -3   3  155.98    9.90
  -3  -3   3  155.08    8.50
   2   3  -3 1692.53   59.69
   2   3  -3 1693.93   59.39
  -2  -3   3 1656.53   59.09
   1   3  -3 1640.64   59.79
   1   3  -3 1647.44   60.49
   1   3  -3 1695.93   58.69
  -1  -3   3 1758.02   59.79
   0   3  -3   18.00    3.50
   0   3  -3   15.20    3.20
   0  -3   3   14.20    3.50
   0  -3   3   24.50    3.30
  -1   3  -3    6.40    2.90
  -1   3  -3    8.20    2.70
  -1   3  -3    6.50    1.60
   1  -3   3    7.40    3.10
   1  -3   3    5.10    2.30
  -2   3  -3 2646.44   90.19
  -2   3  -3 2572.84   86.59
   2  -3   3 2574.94   89.59
   2  -3   3 2514.05   87.09
  -3   3  -3  637.64   27.00
  -3   3  -3  651.83   24.50
   3  -3   3  624.64   25.20
   3  -3   3  658.93   29.70
  -4   3  -3   15.40    3.50
  -4   3  -3   20.40    5.00
   4  -3   3   18.80    4.50
   4  -3   3   18.70    5.70
   5  -3   3  169.48   11.90
   5  -3   3  146.39   13.70
  -6   3  -3    0.20    3.80
   6  -3   3   -3.50    4.20
   6  -3   3    1.60    5.00
  -7   3  -3   -2.60    3.70
   7  -3   3    1.90    5.50
   7  -3   3    6.80    6.00
  -8   3  -3  134.09   17.70
   8  -3   3   99.59   14.80
   8  -3   3   95.49   15.10
   9  -3   3   20.70   10.50
  10  -3   3   30.90   11.90
  10  -3   3   -2.60   26.00
  11   2  -3    4.30    8.60
  10   2  -3    4.70    8.10
   9   2  -3    1.70    6.20
   8   2  -3  148.89   15.30
   7   2  -3    0.90    4.70
   6   2  -3   -0.90    3.10
   5   2  -3   11.00    4.50
   5   2  -3    8.70    1.50
  -5  -2   3   10.50    1.70
   4   2  -3    8.00    2.00
  -4  -2   3    7.60    1.80
   3   2  -3  335.57   15.80
   3   2  -3  340.67   13.40
  -3  -2   3  293.47   15.10
  -3  -2   3  307.47   13.00
   2   2  -3 2454.65   83.59
   2   2  -3 2517.15   84.79
  -2  -2   3 2377.86   84.39
  -2  -2   3 2511.95   83.49
   1   2  -3   13.80    2.40
   1   2  -3   16.60    2.70
  -1  -2   3   15.80    2.30
  -1  -2   3    9.10    1.90
   0   2  -3  203.28    8.00
   0   2  -3  185.58    9.70
   0   2  -3  199.58    9.80
   0  -2   3  191.28    9.50
   0  -2   3  201.68   10.20
  -1   2  -3   13.40    1.40
  -1   2  -3   13.50    3.10
  -1   2  -3   14.90    2.80
   1  -2   3   15.10    3.20
   1  -2   3   12.00    2.40
  -2   2  -3 2446.16   83.69
  -2   2  -3 2488.75   86.39
  -2   2  -3 2541.65   87.29
   2  -2   3 2487.25   84.09
   2  -2   3 2604.44   88.39
  -3   2  -3   28.70    4.30
  -3   2  -3   29.70    3.40
   3  -2   3   24.30    3.40
   3  -2   3   27.00    3.90
  -4   2  -3  839.12   31.80
   4  -2   3  850.41   31.80
   4  -2   3  762.22   34.60
   4  -2   3  806.42   31.20
  -5   2  -3  134.09    9.60
  -5   2  -3  177.88    9.60
   5  -2   3  142.19   10.20
   5  -2   3  147.29   12.50
   5  -2   3  145.29    8.90
  -6   2  -3   79.99    7.50
   6  -2   3  109.49    7.00
   6  -2   3   76.09   10.40
   6  -2   3   95.39    9.60
  -8   2  -3   68.49    7.70
   8  -2   3   37.60    8.40
   8  -2   3   42.10   10.60
   9  -2   3    1.80    7.60
   9  -2   3    1.50    7.10
  10  -2   3    8.40    9.50
  11   1  -3    2.30    7.90
  11   1  -3   -5.40    7.20
  10   1  -3   23.60   10.40
   9   1  -3   18.10    8.10
   8   1  -3   18.80    7.50
   7   1  -3   75.59   10.30
   6   1  -3 1238.08   50.69
   5   1  -3   63.19    8.00
   4   1  -3  458.05   21.60
  -4  -1   3  457.65   15.80
   3   1  -3 1223.48   41.20
   3   1  -3 1213.38   45.30
  -3  -1   3 1211.78   41.30
  -3  -1   3 1219.88   45.00
   2   1  -3 2368.76   76.89
   2   1  -3 2264.57   79.09
  -2  -1   3 2455.75   77.09
  -2  -1   3 2112.49   78.69
   1   1  -3   66.69    4.00
   1   1  -3   54.89    3.90
  -1  -1   3   62.09    3.90
  -1  -1   3   54.69    3.80
   0   1  -3   30.90    2.80
   0   1  -3   31.60    2.70
   0   1  -3   27.40    1.80
   0  -1   3   26.20    2.50
   0  -1   3   22.10    2.50
   0  -1   3   27.70    1.80
  -1   1  -3   36.40    3.30
  -1   1  -3   31.10    3.00
   1  -1   3   38.30    3.60
   1  -1   3   35.60    3.20
  -2   1  -3 2480.35   83.39
  -2   1  -3 2547.65   81.89
  -2   1  -3 2363.86   85.29
   2  -1   3 2538.05   83.49
   2  -1   3 2494.15   81.89
   2  -1   3 2313.47   84.39
  -3   1  -3  356.76   14.80
  -3   1  -3  342.67   14.30
   3  -1   3  339.47   14.50
   3  -1   3  335.77   14.30
   3  -1   3  347.57   16.70
  -4   1  -3  564.54   21.50
  -4   1  -3  556.34   23.80
   4  -1   3  547.05   22.50
   4  -1   3  543.85   21.30
   4  -1   3  492.95   24.30
  -5   1  -3   43.50    5.30
  -5   1  -3   43.00    5.20
   5  -1   3   33.40    6.40
   5  -1   3   42.20    4.60
   5  -1   3   48.50    6.20
  -6   1  -3  353.76   15.90
   6  -1   3  375.76   15.40
   6  -1   3  376.76   19.50
   6  -1   3  369.06   21.90
  -7   1  -3  404.86   18.10
   7  -1   3  438.06   25.90
   7  -1   3  441.06   23.50
   7  -1   3  487.35   17.80
  -8   1  -3   45.60    6.20
   8  -1   3   50.19    9.50
   8  -1   3   49.60   10.90
   9  -1   3   20.40    9.20
   9  -1   3   21.40    8.20
  10  -1   3   -5.20    5.70
  11  -1   3   -2.80    9.70
  11  -1   3    1.60    8.70
  11   0  -3    2.80    7.90
  11   0  -3    0.10    8.80
  10   0  -3   12.50    8.30
  10   0  -3    0.10    7.20
   9   0  -3   -0.70    6.00
   9   0  -3    5.70    7.00
   8   0  -3   57.19   11.50
   7   0  -3  131.19   13.40
   6   0  -3   12.00    5.40
   5   0  -3  695.63   31.20
   4   0  -3  655.73   29.30
  -4   0   3  684.83   23.30
  -4   0   3  709.23   23.40
   3   0  -3    9.80    3.40
  -3   0   3    9.70    1.40
  -3   0   3    7.20    2.40
   2   0  -3 2682.83   91.99
   2   0  -3 2753.12   94.89
  -2   0   3 2794.62   92.09
  -2   0   3 2883.61   94.79
   1   0  -3    0.30    0.90
   1   0  -3    0.20    0.60
  -1   0   3    0.30    0.70
  -1   0   3    1.20    0.90
   0   0  -3  101.29    3.90
   0   0  -3   87.49    4.50
   0   0  -3   88.39    4.70
   0   0   3   85.99    4.70
   0   0   3   86.99    4.50
   0   0   3   92.09    3.80
  -1   0  -3    3.20    1.20
   1   0   3    3.50    1.10
   1   0   3    4.50    1.20
  -2   0  -3 1995.90   68.09
   2   0   3 2074.89   67.99
   2   0   3 1965.70   67.89
  -3   0  -3   90.19    5.30
   3   0   3   93.89    5.40
   3   0   3   86.49    5.80
  -4   0  -3 1351.96   50.19
  -4   0  -3 1389.56   48.10
   4   0   3 1397.86   48.10
   4   0   3 1391.86   50.19
  -5   0  -3   42.10    4.00
   5   0   3   37.80    4.20
   5   0   3   44.40    6.00
  -6   0  -3  404.06   16.50
   6   0   3  398.56   20.40
   6   0   3  395.86   16.00
  -7   0  -3   40.50    4.90
   7   0   3   30.20    6.90
   7   0   3   42.00    8.90
   7   0   3   38.20    3.90
   8   0   3   56.69   10.00
   8   0   3   78.09   12.00
   9   0   3   18.10    8.30
   9   0   3   15.60    8.80
  10   0   3   -9.60    8.10
  10   0   3    5.10    6.70
  11   0   3   -1.50    9.30
  11   0   3    5.40    8.80
  11  -1  -3   10.10    9.50
  11  -1  -3  -10.00   10.30
  10  -1  -3    0.30    7.50
  10  -1  -3    7.90    9.10
   9  -1  -3    6.50    7.10
   9  -1  -3   20.30    8.20
   8  -1  -3  151.08   15.20
   8  -1  -3  148.89   16.10
   7  -1  -3    9.80    5.50
   7  -1  -3   14.80    6.50
   6  -1  -3   34.90    7.10
   6  -1  -3   36.20    7.50
  -6   1   3   26.90    2.80
  -6   1   3   28.90    2.80
   5  -1  -3  247.78   15.80
   5  -1  -3  244.08   14.30
  -5   1   3  241.28   10.00
  -5   1   3  219.38    9.90
   4  -1  -3  118.79    8.70
   4  -1  -3  130.99   11.40
  -4   1   3  111.49    6.00
  -4   1   3  114.39    6.00
   3  -1  -3   74.49    7.00
   3  -1  -3   83.29    6.00
  -3   1   3   83.09    4.80
  -3   1   3   71.89    6.20
  -3   1   3   72.19    4.60
   2  -1  -3 3867.51  123.09
   2  -1  -3 3451.65  120.69
  -2   1   3 3241.58  119.89
  -2   1   3 3820.72  124.29
  -2   1   3 3704.83  120.19
   1  -1  -3  168.48    8.80
   1  -1  -3  163.98    6.90
  -1   1   3  164.08    7.60
  -1   1   3  161.28    7.50
  -1   1   3  159.08    8.40
   0  -1  -3 1201.18   43.20
   0  -1  -3 1259.77   43.90
   0   1   3 1242.28   43.20
   0   1   3 1294.67   43.90
  -1  -1  -3  123.99    6.30
   1   1   3  119.59    6.10
  -2  -1  -3 2300.37   77.69
   2   1   3 2296.27   77.49
  -3  -1  -3 1881.31   65.09
   3   1   3 1917.31   66.69
   3   1   3 1928.01   64.89
  -4  -1  -3  256.27   11.40
   4   1   3  262.17   13.40
   4   1   3  259.37   11.10
  -5  -1  -3  782.82   28.50
   5   1   3  778.12   28.10
  -6  -1  -3  212.28   10.10
   6   1   3  210.38   14.20
   6   1   3  236.98   10.10
   7   1   3   16.60    2.60
   7   1   3   17.20    2.30
   7   1   3   13.30    5.50
   8   1   3    8.00    5.60
   9   1   3   31.50    8.40
  10   1   3   11.10    8.50
  10   1   3   14.60    8.70
  11   1   3    9.90   10.40
  11   1   3    7.00    7.50
  10  -2  -3   11.20   11.20
  10  -2  -3   11.00   10.10
   9  -2  -3   42.30   10.70
   9  -2  -3   36.60   11.80
   8  -2  -3  105.09   15.30
   8  -2  -3   84.89   13.10
   7  -2  -3   17.70    6.70
   7  -2  -3   19.90    7.90
  -7   2   3   34.10    4.10
  -7   2   3   23.10    3.70
   6  -2  -3  506.65   26.20
   6  -2  -3  513.85   27.50
  -6   2   3  516.75   19.90
  -6   2   3  494.75   20.30
   5  -2  -3  191.78   13.60
   5  -2  -3  199.48   14.60
  -5   2   3  192.98   10.00
   4  -2  -3 6145.48  205.08
   4  -2  -3 6038.50  206.48
   4  -2  -3 5955.60  199.38
  -4   2   3 5934.21  199.68
   3  -2  -3  610.04   27.50
   3  -2  -3  592.14   23.90
   3  -2  -3  657.73   26.30
  -3   2   3  684.83   24.70
   2  -2  -3 1361.46   48.40
   2  -2  -3 1438.56   47.60
   2  -2  -3 1301.07   49.99
  -2   2   3 1328.97   49.30
  -2   2   3 1377.96   47.60
  -2   2   3 1279.37   47.40
   1  -2  -3 1825.02   62.49
   1  -2  -3 1746.93   60.19
   1  -2  -3 1770.42   60.39
  -1   2   3 1667.23   59.49
  -1   2   3 1706.13   60.29
  -1   2   3 1764.22   61.79
   0  -2  -3 3567.74  126.79
   0   2   3 3769.02  126.69
   0   2   3 3933.01  124.89
   1   2   3 1961.80   66.89
   1   2   3 1988.40   68.09
   1   2   3 1884.71   66.69
   2   2   3   24.30    3.20
   2   2   3   17.90    3.00
   3   2   3  368.76   15.10
   3   2   3  356.06   15.00
   4   2   3 1352.46   51.29
   4   2   3 1365.66   48.20
   4   2   3 1406.26   48.20
   5   2   3  230.38   10.50
   5   2   3  228.48   10.60
   5   2   3  215.08   13.60
   6   2   3  894.31   36.90
   6   2   3  830.62   30.80
   6   2   3  832.62   30.60
   7   2   3    4.60    1.90
   7   2   3    3.40    1.90
   7   2   3    5.60    4.40
   8   2   3   14.20    6.80
   9   2   3   25.20    8.50
  10   2   3   81.69   14.10
  11   2   3   27.70   11.00
  10  -3  -3   47.90   15.70
  10  -3  -3    4.50    8.80
   9  -3  -3   12.60   10.60
   9  -3  -3    3.80    7.40
   8  -3  -3   -2.10    6.90
   8  -3  -3    1.80    6.70
  -8   3   3   -1.00    3.50
   7  -3  -3  143.99   16.10
   7  -3  -3  142.99   15.20
  -7   3   3  120.89    9.20
   6  -3  -3    3.50    5.40
   6  -3  -3    4.80    4.70
  -6   3   3   14.00    4.20
   5  -3  -3  157.28   13.10
   5  -3  -3  137.69   13.60
   5  -3  -3  141.09    8.90
  -5   3   3  143.99    9.80
   4  -3  -3   77.49    6.30
   4  -3  -3   78.89    8.70
   4  -3  -3   87.69   10.00
  -4   3   3   87.39    7.20
   3  -3  -3 1343.47   50.29
   3  -3  -3 1270.57   47.50
   3  -3  -3 1364.26   54.99
  -3   3   3 1286.67   48.10
   2  -3  -3 4568.54  161.98
   2  -3  -3 4991.90  160.68
   2  -3  -3 5103.99  159.48
  -2   3   3 4676.03  159.28
  -2   3   3 4471.35  160.38
  -2   3   3 4632.44  159.58
   1  -3  -3 1514.55   56.99
   1  -3  -3 1693.83   55.39
   1  -3  -3 1612.74   55.59
  -1   3   3 1508.15   55.39
  -1   3   3 1423.46   55.69
  -1   3   3 1525.85   54.59
   0  -3  -3 1437.36   54.09
   0  -3  -3 1574.24   52.99
   0   3   3 1466.55   53.59
   0   3   3 1398.46   51.89
   0   3   3 1505.75   53.09
  -1  -3  -3  452.15   18.60
   1   3   3  411.56   18.30
   1   3   3  446.66   19.90
  -2  -3  -3 2248.08   74.39
   2   3   3 2021.90   73.99
   3   3   3 1272.67   46.70
   3   3   3 1321.67   46.90
   4   3   3  261.87   12.70
   4   3   3  273.97   12.80
   5   3   3  493.65   23.70
   5   3   3  477.75   19.60
   5   3   3  470.15   19.70
   6   3   3  430.66   22.60
   6   3   3  420.36   17.60
   7   3   3  365.96   15.60
   7   3   3  350.46   21.40
   7   3   3  388.36   15.90
   8   3   3   12.90    2.90
   8   3   3   14.60    7.00
   9   3   3    4.40    6.20
  10   3   3   47.80   11.60
  11   3   3   -0.70    8.20
   9  -4  -3   61.29   14.50
   9  -4  -3   99.19   20.40
   8  -4  -3   38.00   19.70
   8  -4  -3   17.30    9.50
  -8   4   3   22.30   10.20
   7  -4  -3    6.90    7.50
   7  -4  -3    1.70    8.20
  -7   4   3    5.50    4.00
   6  -4  -3   21.10    8.00
   6  -4  -3   18.30    8.90
  -6   4   3   17.30    5.60
   5  -4  -3    2.90    5.30
   5  -4  -3    0.80    4.70
  -5   4   3    0.40    3.10
   4  -4  -3   98.29   10.80
   4  -4  -3  103.69   11.80
  -4   4   3   85.09    8.40
   3  -4  -3  110.39   10.90
   3  -4  -3  116.59   10.40
  -3   4   3  124.89    9.60
   2  -4  -3  433.06   22.30
   2  -4  -3  438.96   21.30
  -2   4   3  434.46   20.80
   1  -4  -3  364.06   19.10
   1  -4  -3  373.86   18.20
  -1   4   3  362.06   17.10
   0  -4  -3   30.60    5.80
   0   4   3   37.80    6.60
   0   4   3   29.50    4.30
   1   4   3  385.16   18.30
   2   4   3   42.20    5.30
   3   4   3  252.47   13.40
   4   4   3  635.34   26.10
   5   4   3   21.80    4.30
   5   4   3   26.10    6.20
   5   4   3   23.30    4.40
   6   4   3  181.98   10.50
   6   4   3  166.98   13.90
   6   4   3  160.18   10.20
   7   4   3  261.87   13.80
   7   4   3  299.27   14.10
   7   4   3  299.87   19.90
   8   4   3    6.60    3.10
   8   4   3    5.50    5.50
   9   4   3   76.59    6.30
  10   4   3   -1.00    7.00
  11   4   3    2.30    7.50
   9  -5  -3   39.80   17.60
   9  -5  -3   26.20   12.00
   8  -5  -3   97.19   16.80
   8  -5  -3   73.89   17.60
  -8   5   3  127.49   13.10
   7  -5  -3    9.00    8.40
   7  -5  -3   -1.90    8.20
  -7   5   3   -0.40    4.90
   6  -5  -3   28.80    8.80
   6  -5  -3   29.00   10.50
  -6   5   3   37.20    7.70
   5  -5  -3    6.10    6.20
   5  -5  -3    9.30    6.60
  -5   5   3    4.00    4.70
   4  -5  -3  125.49   13.70
   4  -5  -3  126.39   13.00
  -4   5   3  113.89   10.90
   3  -5  -3  787.22   36.20
   3  -5  -3  833.82   37.30
  -3   5   3  764.92   34.20
   2  -5  -3   10.60    5.20
   2  -5  -3   13.50    5.30
  -2   5   3   16.40    4.50
   1  -5  -3  139.89   11.30
   1  -5  -3  142.39   11.90
  -1   5   3  153.78   11.60
   0   5   3   61.89    7.50
   1   5   3  199.18   13.00
   2   5   3  106.29    9.50
   3   5   3 1456.05   55.09
   4   5   3  335.27   17.60
   5   5   3    2.90    3.30
   6   5   3   -0.10    3.80
   6   5   3   -2.40    2.70
   7   5   3   12.30    6.10
   7   5   3   23.70    5.30
   8   5   3    4.90    5.90
   8   5   3   -4.10    4.70
   9   5   3   19.40    8.20
  10   5   3   36.30   12.40
  10   5   3   74.69    6.60
  11   5   3   39.10   11.60
   8  -6  -3  -13.80   12.70
   8  -6  -3   14.80   10.50
  -8   6   3   29.30    8.40
   7  -6  -3  338.07   28.90
   7  -6  -3  272.77   24.80
  -7   6   3  286.87   20.70
   6  -6  -3   32.90   11.50
   6  -6  -3   21.50    9.80
  -6   6   3   16.70    7.90
   5  -6  -3   22.90    9.10
   5  -6  -3   15.30    8.40
  -5   6   3   13.10    7.10
   4  -6  -3   18.10    7.50
   4  -6  -3   24.60    9.50
   3  -6  -3  142.59   13.80
   3  -6  -3  159.28   15.00
  -3   6   3  136.39   12.80
   2  -6  -3  149.59   13.80
   2  -6  -3  153.28   14.00
  -2   6   3  143.89   12.90
  -1   6   3  657.93   30.90
   0   6   3  178.38   13.90
   1   6   3  528.35   26.10
   2   6   3  675.53   30.90
   3   6   3  698.53   31.60
   4   6   3   86.69    9.80
   5   6   3   17.00    5.60
   6   6   3  265.17   19.20
   6   6   3  274.47   16.60
   7   6   3    6.80    4.70
   7   6   3   18.60    7.00
   8   6   3    5.80    6.70
   8   6   3    9.90    5.20
   9   6   3    8.60    7.10
   9   6   3    1.30    4.80
  10   6   3   -0.40    7.00
  10   6   3   13.60    5.30
  11   6   3    4.40    9.60
   7  -7  -3    1.40    8.10
   7  -7  -3  -11.70   13.00
  -7   7   3    9.10    8.20
   6  -7  -3    7.70    9.20
   6  -7  -3   -1.40   14.40
  -6   7   3    5.30    8.60
   5  -7  -3    2.70    7.20
   5  -7  -3   20.20    9.40
  -5   7   3    7.50    7.50
   4  -7  -3   13.60    8.30
   4  -7  -3    5.30    6.40
  -4   7   3    7.80    6.30
   3  -7  -3  400.86   26.30
   3  -7  -3  446.06   27.00
  -3   7   3  407.26   24.80
   2  -7  -3    9.90    6.30
   2  -7  -3    6.90    5.70
  -2   7   3    3.50    4.60
  -1   7   3  152.58   14.40
   0   7   3   -0.90    4.50
   1   7   3  389.76   22.90
   2   7   3   75.19   10.50
   3   7   3   17.90    6.20
   4   7   3    5.80    4.50
   5   7   3    2.20    4.50
   6   7   3    0.50    4.30
   6   7   3   -1.40    4.30
   7   7   3   69.79   10.10
   8   7   3   68.59   10.10
   8   7   3   38.50   10.30
   9   7   3   24.30    7.50
   9   7   3   21.00    9.80
  11   7   3    5.20    8.90
   6  -8  -3   25.70   12.80
   6  -8  -3   37.40   14.90
  -6   8   3   56.89   14.30
   5  -8  -3   36.40   12.70
  -5   8   3   70.59   14.70
   4  -8  -3   -4.20    7.20
   4  -8  -3   -2.60    7.20
  -4   8   3   -2.50    6.70
   3  -8  -3  173.58   18.50
  -3   8   3  139.59   18.60
  -2   8   3   15.90    7.90
  -1   8   3    4.40    5.90
   0   8   3   46.50    9.60
   1   8   3  236.28   18.20
   2   8   3  251.27   19.10
   3   8   3    5.50    5.40
   4   8   3  256.97   18.90
   5   8   3    9.80    5.70
   6   8   3   12.20    7.20
   7   8   3   10.70    8.40
   7   8   3   11.40    7.00
   8   8   3   54.89   12.40
   8   8   3   51.79   10.70
   9   8   3   -0.70    7.20
   9   8   3   -6.00    6.90
  10   8   3   52.29   13.80
  10   8   3   44.40   12.50
   5  -9  -3   49.60   14.40
  -5   9   3   68.69   15.60
   4  -9  -3    3.90    9.10
  -4   9   3  -16.50    7.80
  -3   9   3    3.20    7.00
  -2   9   3   11.10    8.30
  -1   9   3   29.20    8.80
   0   9   3   -4.20    5.80
   1   9   3   88.69   13.10
   2   9   3   74.29   12.60
   5   9   3  205.98   28.50
   6   9   3   -7.60    5.60
   7   9   3   19.60    8.90
   7   9   3   34.70   11.50
   8   9   3   27.80   10.10
   8   9   3   20.30   10.10
   9   9   3    6.50    8.10
   9   9   3    5.70    9.10
  10   9   3    3.60    7.60
  10   9   3   17.50   11.10
  -3  10   3   75.29   15.70
  -2  10   3   36.30   11.90
  -1  10   3   -9.60    6.60
   0  10   3   -2.30    6.20
   1  10   3   26.30    9.60
   2  10   3    0.00    5.80
   3  10   3   56.79   12.20
   4  10   3  146.99   16.90
   5  10   3   56.49   11.90
   6  10   3   -0.60    7.00
   7  10   3   26.70   10.10
   7  10   3   12.50    8.90
   8  10   3    4.20    8.50
   8  10   3   -3.80    8.40
   9  10   3  -20.10   10.10
   9  10   3  -10.60    7.20
  -1  11   3    3.00    9.20
   0  11   3   12.60    8.70
   1  11   3   26.70   10.90
   2  11   3   74.19   14.70
   3  11   3   23.40   10.50
   4  11   3   -4.90    7.20
   5  11   3   -6.10    7.20
   6  11   3   15.70    9.10
   7  11   3    0.50    9.00
   7  11   3    2.20    8.20
   2  12   3    8.00   10.00
   3  12   3    3.20    8.10
   4  12   3    2.50    9.40
   5  12   3  -12.20    8.10
   4  12  -4   24.20   12.90
   4  12  -4   17.00   10.50
   3  12  -4    3.20   10.10
   3  12  -4   20.50   11.50
   2  12  -4   -7.50    8.80
   2  12  -4   23.80    9.80
   7  11  -4    5.00   10.10
   7  11  -4  -13.20    7.80
   6  11  -4   29.40   11.70
   6  11  -4   28.40   11.10
   5  11  -4   -6.20    6.60
   5  11  -4   -5.10    7.90
   4  11  -4   60.39   13.10
   4  11  -4   49.90   12.30
   3  11  -4   44.30   12.80
   3  11  -4   44.70   13.20
   2  11  -4    1.50    8.80
   2  11  -4    9.30    8.20
   1  11  -4    9.10    8.20
   0  11  -4    1.70    9.40
  -1  11  -4   -0.30    8.10
   8  10  -4   24.90   12.70
   8  10  -4   29.40   11.00
   7  10  -4   96.99   15.90
   7  10  -4   69.69   13.80
   6  10  -4   41.80   11.50
   6  10  -4   47.00   11.70
   5  10  -4   -4.50    6.30
   5  10  -4   -0.80    7.00
   4  10  -4   26.60    8.90
   4  10  -4   29.60   10.10
   3  10  -4   84.09   14.00
   3  10  -4   74.99   12.30
   2  10  -4    4.50    8.00
   1  10  -4   90.99   15.30
   0  10  -4    1.70    7.80
  -1  10  -4   91.79   15.30
  -2  10  -4   -0.30    8.00
  -3  10  -4   60.09   14.40
   9   9  -4    9.30    9.40
   8   9  -4   57.29   13.00
   8   9  -4   44.90   12.10
   7   9  -4   10.90    7.40
   7   9  -4   32.70    9.80
   6   9  -4   10.90    7.00
   6   9  -4    4.50    7.70
   5   9  -4   -0.30    6.30
   5   9  -4    5.50    6.80
   4   9  -4    9.10    6.50
   3   9  -4  158.08   14.50
   3   9  -4  136.39   18.60
   2   9  -4  236.98   20.00
   1   9  -4   99.99   14.90
   0   9  -4   42.60   11.00
  -1   9  -4  201.48   20.00
  -2   9  -4   11.30    8.10
  -3   9  -4   15.50    9.50
   3  -9   4    6.90   10.40
  -4   9  -4   -8.10    7.20
   4  -9   4   -0.90    8.00
  -5   9  -4    3.20   10.00
   5  -9   4    7.10   10.30
  10   8  -4    3.80    9.10
   9   8  -4   22.30   11.00
   9   8  -4   14.40    9.00
   8   8  -4   21.50    9.20
   8   8  -4   10.00    8.70
   7   8  -4   -0.70    5.20
   7   8  -4   -3.90    5.70
   6   8  -4    5.60    5.80
   6   8  -4    1.30    5.30
   5   8  -4    7.20    5.90
   5   8  -4    4.20    5.70
   4   8  -4   21.20    7.10
   4   8  -4   30.20    7.40
   3   8  -4  204.08   15.50
   3   8  -4  203.88   16.90
   2   8  -4    9.50    6.40
   1   8  -4   42.30    9.10
   0   8  -4   58.59   11.70
  -1   8  -4  325.17   22.70
   2  -8   4   43.30   12.30
  -3   8  -4  100.89   14.70
   3  -8   4  107.59   15.90
  -4   8  -4   10.60    7.90
   4  -8   4   22.60    9.80
  -5   8  -4   15.40    9.10
   5  -8   4   17.40   11.10
  -6   8  -4   -0.60    8.30
   6  -8   4   -0.30   10.10
  11   7  -4    3.50    8.40
  10   7  -4    2.80    7.60
   9   7  -4   21.30    7.50
   9   7  -4   22.90   10.10
   8   7  -4   34.00    9.90
   8   7  -4   33.60    8.20
   7   7  -4  174.18   15.40
   7   7  -4  164.18   23.40
   6   7  -4   35.60    7.70
   6   7  -4   34.20    8.50
   5   7  -4  134.59   13.50
   5   7  -4  121.79   12.40
   4   7  -4  114.49   11.70
   4   7  -4  100.29   11.30
   3   7  -4   79.19   10.50
   3   7  -4   73.79    9.20
   2   7  -4   15.10    6.10
   1   7  -4  342.77   21.20
   0   7  -4  111.59   12.60
  -1   7  -4  279.27   19.60
  -2   7  -4   -3.40    4.70
   2  -7   4   -0.70    5.60
  -3   7  -4  116.89   13.90
   3  -7   4  135.59   16.10
  -4   7  -4    4.80    6.90
   4  -7   4   13.10    8.40
  -5   7  -4   26.90    9.30
   5  -7   4   12.90    9.50
   6  -7   4    4.40   10.00
   6  -7   4   28.70    8.40
  11   6  -4   -2.40    8.40
  10   6  -4    3.60    8.30
   9   6  -4    2.60    5.00
   9   6  -4   11.40    8.00
   8   6  -4    1.40    6.10
   8   6  -4    0.50    4.40
   7   6  -4   18.40    7.30
   7   6  -4   31.60    7.40
   6   6  -4  329.37   18.40
   6   6  -4  295.67   20.30
   5   6  -4    1.80    3.60
   5   6  -4    1.60    4.10
   4   6  -4   82.69    9.10
   4   6  -4   72.79    9.40
   3   6  -4 1478.05   56.79
   3   6  -4 1421.76   55.89
   2   6  -4    6.10    3.80
   2   6  -4    3.80    3.60
   1   6  -4    6.20    4.10
   0   6  -4  300.67   15.60
   0   6  -4  323.77   19.40
  -1   6  -4  953.00   37.00
  -1   6  -4  977.60   42.10
   1  -6   4  975.10   44.50
  -2   6  -4  655.93   26.50
  -2   6  -4  658.73   32.30
   2  -6   4  698.53   35.50
  -3   6  -4  531.15   27.60
  -3   6  -4  518.45   21.70
   3  -6   4  506.45   30.20
  -4   6  -4    0.70    4.50
   4  -6   4    0.00    6.00
  -5   6  -4   67.39   11.30
   5  -6   4   68.89   12.80
   5  -6   4   38.20   11.30
  -6   6  -4    7.90    6.80
   6  -6   4   10.00    8.90
   6  -6   4   15.10    7.00
  -7   6  -4  113.09   15.80
   7  -6   4   82.29   16.80
   7  -6   4  144.09   16.30
  -8   6  -4   15.20   10.70
   8  -6   4   13.40   11.30
  11   5  -4    9.10    8.70
  10   5  -4   52.59   12.70
   8   5  -4    8.60    4.30
   7   5  -4  105.29   13.20
   7   5  -4  125.99   10.20
   6   5  -4   12.50    6.20
   6   5  -4   11.10    9.50
   5   5  -4    7.70    3.80
   5   5  -4    8.70    5.30
   4   5  -4    9.80    3.80
   4   5  -4    8.10    4.50
   3   5  -4  304.07   16.20
   3   5  -4  259.87   15.60
   2   5  -4  445.66   21.40
   2   5  -4  408.56   19.80
   1   5  -4  959.70   39.40
   0   5  -4  113.49   10.00
  -1   5  -4  644.54   26.90
  -1   5  -4  705.73   31.40
   1  -5   4  760.82   34.00
  -2   5  -4    0.30    3.60
  -2   5  -4    5.10    2.30
   2  -5   4    1.40    4.10
  -3   5  -4  417.46   22.70
   3  -5   4  458.25   26.10
  -4   5  -4  135.79   12.60
   4  -5   4  140.09   10.20
   4  -5   4  161.78   15.40
  -5   5  -4    2.90    4.80
   5  -5   4   11.80    6.80
   5  -5   4    8.60    6.00
  -6   5  -4   41.20    9.00
   6  -5   4   57.99    9.90
   6  -5   4   49.90   12.20
  -7   5  -4   35.30    9.20
   7  -5   4   24.80   10.40
   7  -5   4   33.20    9.20
  -8   5  -4   40.10   10.30
   8  -5   4   56.29   13.70
   8  -5   4   29.30   11.40
  -9   5  -4  226.78   16.70
   9  -5   4  205.58   20.10
  11   4  -4    1.90    9.80
  10   4  -4   23.30   10.40
   9   4  -4   39.60   10.10
   8   4  -4   80.29    5.60
   8   4  -4   83.99   12.10
   7   4  -4  105.49   12.30
   7   4  -4  110.09    7.50
  -7  -4   4  115.19    6.90
   6   4  -4   13.50    3.50
   6   4  -4    9.50    5.70
   5   4  -4   39.70    8.20
   5   4  -4   51.39    5.90
  -5  -4   4   60.79    5.30
   4   4  -4  628.54   25.60
   4   4  -4  576.54   27.30
  -4  -4   4  607.74   24.50
   3   4  -4   45.00    6.10
   3   4  -4   48.70    5.80
  -3  -4   4   58.09    6.40
   2   4  -4   51.59    6.20
   2   4  -4   63.59    5.90
   1   4  -4  345.47   15.30
   1   4  -4  325.17   17.00
   0   4  -4  143.89   10.30
   0  -4   4  152.98   11.30
  -1   4  -4  301.27   16.40
  -1   4  -4  300.37   12.90
   1  -4   4  305.77   17.70
  -2   4  -4  423.06   16.90
  -2   4  -4  443.76   21.20
   2  -4   4  418.66   22.70
  -3   4  -4  141.29    7.80
  -3   4  -4  143.49   11.20
   3  -4   4  144.99    8.60
   3  -4   4  137.19   12.40
  -4   4  -4   71.49    5.60
  -4   4  -4   58.09    8.40
   4  -4   4   56.99    7.00
   4  -4   4   46.90    8.90
  -5   4  -4    8.40    4.60
   5  -4   4    3.10    5.20
   5  -4   4    9.20    4.60
  -6   4  -4  309.37   18.90
   6  -4   4  301.27   23.00
   6  -4   4  348.57   19.70
  -7   4  -4    1.90    5.40
   7  -4   4   17.60    8.30
   7  -4   4    3.10    7.50
  -8   4  -4   14.80    6.90
   8  -4   4   50.69   12.50
   8  -4   4   28.60   11.50
  -9   4  -4   71.29   10.30
   9  -4   4   51.99   14.90
   9  -4   4   88.19   18.70
  11   3  -4    0.30    8.70
  10   3  -4   -8.10    6.50
   9   3  -4   46.50   10.50
   8   3  -4  160.78   15.70
   7   3  -4   20.30    7.30
   6   3  -4  110.79    6.40
   6   3  -4   98.79   10.70
  -6  -3   4  106.39    6.20
   5   3  -4   67.39    8.30
   5   3  -4   70.89    5.80
  -5  -3   4   66.69    4.90
   4   3  -4  278.97   13.00
   4   3  -4  269.07   15.70
  -4  -3   4  271.17   12.50
   3   3  -4  841.52   31.20
   3   3  -4  758.72   32.20
  -3  -3   4  830.32   30.80
  -3  -3   4  801.02   32.70
   2   3  -4 2114.69   75.09
   2   3  -4 2197.88   75.29
  -2  -3   4 2148.29   74.89
   1   3  -4   32.40    3.60
   1   3  -4   31.00    4.50
   1   3  -4   27.60    4.70
  -1  -3   4   27.70    4.10
   0   3  -4   60.29    5.70
   0   3  -4   53.19    3.80
   0   3  -4   57.39    5.60
   0  -3   4   45.30    5.70
   0  -3   4   60.89    5.40
  -1   3  -4  187.78   11.00
  -1   3  -4  178.28   11.80
  -1   3  -4  172.88    7.60
   1  -3   4  181.18   10.50
   1  -3   4  173.28   11.40
  -2   3  -4 2865.51   98.19
  -2   3  -4 2750.62   93.49
   2  -3   4 2606.34   93.59
   2  -3   4 3036.80  100.39
  -3   3  -4  213.98   12.90
  -3   3  -4  234.98   10.40
   3  -3   4  229.48   10.90
   3  -3   4  226.18   14.90
  -4   3  -4   58.09    5.30
  -4   3  -4   66.09    8.20
   4  -3   4   49.20    5.70
   4  -3   4   35.00    7.20
  -5   3  -4  134.29   10.70
  -5   3  -4  153.88    8.80
   5  -3   4  129.79   10.20
   5  -3   4  136.79   13.40
  -6   3  -4   25.80    5.80
   6  -3   4   24.20    7.20
   6  -3   4   18.20    7.40
  -7   3  -4  128.09   11.70
   7  -3   4  142.19   14.50
   7  -3   4  132.99   23.40
  -8   3  -4   12.40    6.40
   8  -3   4   20.40    8.90
   8  -3   4   31.80   10.90
  -9   3  -4  -11.90    6.10
   9  -3   4    6.50    9.40
   9  -3   4   -2.70    6.30
  10  -3   4   11.60   10.70
  11   2  -4    3.10    8.60
  10   2  -4   -0.30    6.50
   9   2  -4   19.30    8.90
   8   2  -4  240.98   19.70
   7   2  -4    2.00    4.90
   6   2  -4    9.90    5.20
   5   2  -4   22.50    5.70
   5   2  -4   25.50    3.00
  -5  -2   4   23.90    2.70
   4   2  -4  467.55   21.60
   4   2  -4  445.16   17.30
  -4  -2   4  428.16   17.10
   3   2  -4  257.47   11.50
   3   2  -4  258.87   13.70
  -3  -2   4  263.07   13.50
  -3  -2   4  249.68   11.20
   2   2  -4  391.66   16.20
   2   2  -4  375.46   16.80
  -2  -2   4  410.46   16.20
  -2  -2   4  373.56   16.70
   1   2  -4   91.99    6.00
   1   2  -4   82.09    5.30
  -1  -2   4   83.79    5.20
  -1  -2   4   89.89    5.90
   0   2  -4 1832.62   64.89
   0   2  -4 1846.52   62.19
   0  -2   4 1885.61   64.99
   0  -2   4 1876.41   65.29
  -1   2  -4  465.45   19.60
  -1   2  -4  464.45   19.70
   1  -2   4  481.65   20.80
   1  -2   4  445.96   20.00
  -2   2  -4  545.35   23.40
  -2   2  -4  553.14   19.60
  -2   2  -4  546.45   23.00
   2  -2   4  568.84   22.90
   2  -2   4  595.04   19.90
   2  -2   4  549.45   24.30
  -3   2  -4   39.40    3.60
  -3   2  -4   53.59    5.50
   3  -2   4   42.60    4.70
   3  -2   4   35.00    5.40
   3  -2   4   37.20    3.70
  -4   2  -4  187.98    9.10
  -4   2  -4  146.89   10.00
   4  -2   4  167.28    9.70
   4  -2   4  150.48   12.00
   4  -2   4  168.98    9.50
  -5   2  -4   85.09    6.50
  -5   2  -4   70.49    7.00
   5  -2   4   66.29    6.80
   5  -2   4   99.59    6.50
   5  -2   4   68.39    9.00
  -6   2  -4  906.91   36.50
   6  -2   4 1035.70   38.40
   6  -2   4  934.81   42.90
   6  -2   4  912.21   38.30
  -7   2  -4  155.68   10.80
   7  -2   4  148.89   12.70
   7  -2   4  132.99   15.30
  -9   2  -4    1.90    4.10
   9  -2   4   -6.00    6.50
  10  -2   4   10.40    9.50
  10  -2   4  -13.30    8.10
  11   1  -4   15.40   10.00
  11   1  -4    6.60    7.40
  10   1  -4    1.80    8.10
   9   1  -4   20.80    8.50
   8   1  -4    1.00    4.70
   7   1  -4    7.10    5.40
   6   1  -4   11.70    5.50
   5   1  -4    4.10    3.90
   4   1  -4  976.60   40.50
   4   1  -4 1065.79   34.70
  -4  -1   4  989.10   34.70
   3   1  -4    1.30    1.10
   3   1  -4    0.70    2.10
  -3  -1   4    1.90    1.20
  -3  -1   4    3.40    2.40
   2   1  -4  102.49    6.90
   2   1  -4   92.29    5.30
  -2  -1   4  104.59    5.60
  -2  -1   4  101.09    6.70
   1   1  -4    1.20    1.10
   1   1  -4    0.00    1.00
  -1  -1   4    2.50    1.20
  -1  -1   4    2.80    1.30
   0   1  -4 1109.29   37.50
   0   1  -4 1113.19   39.10
   0   1  -4 1150.48   38.70
   0  -1   4 1012.40   38.50
   0  -1   4 1107.09   39.10
   0  -1   4 1111.59   37.40
  -1   1  -4   38.10    3.50
  -1   1  -4   44.10    3.90
   1  -1   4   38.80    3.70
   1  -1   4   34.80    3.40
  -2   1  -4  415.76   17.70
  -2   1  -4  415.16   17.20
   2  -1   4  412.76   18.00
   2  -1   4  420.06   15.10
   2  -1   4  413.36   17.20
  -3   1  -4   95.29    5.70
  -3   1  -4   94.99    6.40
   3  -1   4   83.39    7.50
   3  -1   4  100.19    6.50
   3  -1   4   96.29    5.70
  -4   1  -4   24.50    3.90
  -4   1  -4   23.10    3.80
   4  -1   4   19.20    4.50
   4  -1   4   28.10    4.30
  -5   1  -4  301.57   14.70
  -5   1  -4  289.97   13.60
   5  -1   4  274.17   13.10
   5  -1   4  254.87   16.60
   5  -1   4  266.77   14.40
  -6   1  -4   84.79    7.40
   6  -1   4   98.69    9.40
   6  -1   4  108.79    7.40
   6  -1   4   88.39   10.50
  -7   1  -4  504.15   22.10
   7  -1   4  582.94   22.00
   7  -1   4  531.15   26.40
   7  -1   4  561.14   30.00
  -8   1  -4   20.60    4.40
   8  -1   4   20.30    7.30
  10  -1   4   -1.80    7.50
  10  -1   4    6.60    7.80
  11  -1   4    7.10    8.70
  11  -1   4   12.80   11.40
  11   0  -4    7.40    9.30
  11   0  -4    7.10    7.70
  10   0  -4    4.70    7.40
  10   0  -4   -2.80    6.50
   9   0  -4   37.10    9.50
   9   0  -4   36.70   10.40
   8   0  -4  300.97   21.60
   7   0  -4    2.90    5.70
   6   0  -4   11.20    5.50
   5   0  -4  218.28   14.90
   4   0  -4  394.76   19.90
  -4   0   4  363.56   14.30
  -4   0   4  408.26   14.40
   3   0  -4   53.59    6.10
   3   0  -4   54.49    3.70
  -3   0   4   54.89    5.40
  -3   0   4   60.39    3.80
   2   0  -4  585.14   24.90
   2   0  -4  653.23   22.90
  -2   0   4  645.74   25.80
  -2   0   4  638.94   22.90
   1   0  -4    9.60    1.90
   1   0  -4    8.10    2.10
  -1   0   4    9.50    2.00
  -1   0   4    7.20    1.60
   0   0  -4  409.16   16.20
   0   0  -4  439.66   15.00
   0   0  -4  417.66   16.40
   0   0   4  423.56   15.00
   0   0   4  424.16   16.50
   0   0   4  422.06   16.20
  -1   0  -4    9.90    2.00
   1   0   4    7.80    1.80
   1   0   4    7.80    1.60
   1   0   4    7.60    1.40
  -2   0  -4 3535.55  120.09
   2   0   4 3646.94  120.09
  -3   0  -4  134.89    7.60
   3   0   4  144.29    7.70
   3   0   4  152.28    7.60
  -4   0  -4  703.73   26.60
   4   0   4  693.93   26.40
   4   0   4  705.13   27.60
  -5   0  -4  164.88    9.00
   5   0   4  174.68    9.20
   5   0   4  181.48   11.30
  -6   0  -4   77.59    6.40
   6   0   4   77.69    6.10
   6   0   4   79.79    8.20
   6   0   4   76.29    9.20
  -7   0  -4   16.90    3.80
   7   0   4   20.70    6.50
   7   0   4   19.90    6.20
  -8   0  -4   23.50    4.00
   8   0   4   17.00    6.90
   8   0   4   14.70    7.50
   9   0   4    2.10    7.00
   9   0   4    1.20    5.80
  10   0   4   36.90   11.90
  10   0   4   39.40   12.40
  11   0   4  -10.50    6.30
  11   0   4   -5.80    7.90
  11  -1  -4   -2.70    8.20
  10  -1  -4   76.69   15.30
  10  -1  -4   67.29   13.40
   9  -1  -4    4.00    6.30
   9  -1  -4   15.60    8.50
   8  -1  -4   82.29   11.20
   8  -1  -4   82.99   13.10
   7  -1  -4  137.69   14.50
   7  -1  -4  167.58   13.60
   6  -1  -4    4.60    4.30
   6  -1  -4    9.80    5.70
  -6   1   4    1.60    1.80
   5  -1  -4    3.50    3.60
   5  -1  -4    3.70    2.80
  -5   1   4    1.90    1.50
  -5   1   4    6.30    1.90
   4  -1  -4 1487.95   55.89
   4  -1  -4 1402.16   52.99
  -4   1   4 1407.86   49.80
  -4   1   4 1492.85   49.99
   3  -1  -4  138.39    8.20
   3  -1  -4  141.59   10.10
  -3   1   4  140.99    7.20
  -3   1   4  138.09    9.30
  -3   1   4  135.89    7.10
   2  -1  -4  150.08    7.50
   2  -1  -4  147.49    9.50
  -2   1   4  172.88    9.50
  -2   1   4  147.69    7.60
  -2   1   4  158.78    7.70
   1  -1  -4   22.90    3.80
   1  -1  -4   18.30    2.60
   1  -1  -4   21.30    1.80
  -1   1   4   19.90    2.60
  -1   1   4   22.50    2.90
   0  -1  -4  471.45   18.90
   0  -1  -4  492.75   19.60
   0   1   4  478.85   18.80
   0   1   4  506.85   19.50
  -1  -1  -4  310.87   13.20
   1   1   4  294.77   13.10
   1   1   4  320.17   13.10
   2   1   4 4039.20  134.89
  -3  -1  -4  224.88   10.50
   3   1   4  212.18   10.10
  -4  -1  -4  126.69    7.60
   4   1   4  135.89    8.70
   4   1   4  118.09    7.00
  -5  -1  -4  246.38   11.60
   5   1   4  237.18   11.00
   5   1   4  235.48   14.60
  -6  -1  -4 1652.93   55.69
   6   1   4 1598.64   59.89
   6   1   4 1508.75   54.99
  -7  -1  -4   21.00    3.50
   7   1   4   14.10    5.30
   7   1   4   25.20    3.70
   8   1   4    3.90    1.80
   8   1   4    5.90    5.00
   9   1   4   23.40    8.30
  10   1   4   -2.30    8.30
  10   1   4    0.10    6.10
  11   1   4    7.40    9.50
  11   1   4    3.50    8.60
  10  -2  -4   -0.90    8.20
  10  -2  -4    2.80   11.10
   9  -2  -4   64.49   14.90
   9  -2  -4   74.69   13.40
   8  -2  -4   -1.80    5.30
   8  -2  -4   -7.90    5.50
   7  -2  -4    0.20    5.30
   7  -2  -4   -3.20    5.50
  -7   2   4    3.30    2.20
  -7   2   4   -0.20    2.30
   6  -2  -4   23.50    6.70
   6  -2  -4   13.50    6.40
  -6   2   4   16.60    3.70
   5  -2  -4    0.40    3.70
   5  -2  -4    2.20    4.30
  -5   2   4    2.20    2.10
   4  -2  -4 1025.40   42.40
   4  -2  -4 1018.90   40.50
  -4   2   4 1013.60   38.30
  -4   2   4 1023.70   37.40
   3  -2  -4    3.50    2.50
   3  -2  -4    4.00    3.30
  -3   2   4    2.00    1.70
  -3   2   4    3.70    2.10
   2  -2  -4 2222.78   75.89
   2  -2  -4 2088.99   78.39
  -2   2   4 2239.78   75.79
  -2   2   4 2255.27   77.89
  -2   2   4 2204.88   75.59
  -2   2   4 2191.68   74.99
   1  -2  -4 1297.37   45.60
   1  -2  -4 1305.57   48.70
  -1   2   4 1282.17   46.60
  -1   2   4 1316.87   45.20
  -1   2   4 1354.26   48.20
  -1   2   4 1308.67   46.60
   0  -2  -4   62.49    5.70
   0   2   4   71.09    5.10
   0   2   4   80.99    6.00
   0   2   4   67.79    4.10
   0   2   4   61.99    4.90
   1   2   4  278.27   12.90
   1   2   4  293.87   13.80
   1   2   4  301.57   13.20
  -2  -2  -4 2256.47   77.79
   2   2   4 2257.67   77.49
  -3  -2  -4  706.73   27.10
   3   2   4  692.83   26.70
  -4  -2  -4   14.80    3.20
   4   2   4   15.10    4.00
   4   2   4   13.80    2.90
   5   2   4  104.29    7.00
   5   2   4  118.99    9.50
   6   2   4  476.45   18.80
   6   2   4  449.36   18.70
   6   2   4  452.55   23.10
   7   2   4   11.80    2.60
   7   2   4   12.00    5.20
   7   2   4    8.00    2.70
   8   2   4  477.45   19.00
   8   2   4  531.55   27.90
   8   2   4  503.05   19.40
   9   2   4   19.90    7.70
  10   2   4   28.60   10.00
  11   2   4   -8.40    7.60
  10  -3  -4   17.10   14.80
  10  -3  -4    3.30    9.20
   9  -3  -4   -7.10    7.40
   9  -3  -4    8.90   10.70
  -8   3   4  133.19    9.30
   7  -3  -4  141.39   15.00
   7  -3  -4  123.09   16.10
  -7   3   4  122.49    8.60
   6  -3  -4    9.40    5.60
   6  -3  -4   11.90    7.30
  -6   3   4    7.50    3.30
  -6   3   4    6.30    4.00
   5  -3  -4   29.20    6.60
   5  -3  -4   34.30    8.20
  -5   3   4   44.10    5.00
  -5   3   4   33.80    5.40
   4  -3  -4  152.78   13.20
   4  -3  -4  173.38   12.40
   4  -3  -4  170.98    9.70
  -4   3   4  158.48   10.10
   3  -3  -4 1944.21   71.49
   3  -3  -4 1765.22   66.59
   3  -3  -4 1897.21   69.09
  -3   3   4 1991.90   67.89
  -3   3   4 1913.21   68.99
   2  -3  -4 2405.86   83.79
   2  -3  -4 2370.36   86.49
   2  -3  -4 2346.67   82.99
  -2   3   4 2440.66   83.59
  -2   3   4 2413.56   82.59
   1  -3  -4   96.49    6.80
   1  -3  -4   93.59    6.60
   1  -3  -4   97.79    8.50
  -1   3   4   81.29    7.10
  -1   3   4   88.69    6.80
  -1   3   4   85.49    5.90
   0  -3  -4 1124.89   44.00
   0  -3  -4 1165.88   42.40
   0   3   4 1218.48   42.90
   0   3   4 1118.09   43.20
   0   3   4 1116.19   41.00
   1   3   4  793.42   30.40
   1   3   4  759.12   31.20
   2   3   4  667.13   26.00
   2   3   4  616.74   25.50
   3   3   4  363.06   16.20
   3   3   4  347.87   16.00
   4   3   4  154.08    9.10
   4   3   4  147.39    9.00
   5   3   4  917.21   35.10
   5   3   4  940.71   35.10
   5   3   4  940.71   39.00
   6   3   4   -4.70    3.00
   6   3   4    4.00    2.40
   6   3   4    1.40    2.20
   7   3   4   62.39    9.20
   7   3   4   75.59    6.70
   7   3   4   74.49    6.80
   8   3   4  130.89    8.30
   8   3   4  136.39   14.50
   9   3   4   28.10    3.50
   9   3   4   39.00   10.20
  10   3   4    9.40    7.80
  11   3   4  -10.40    7.40
   9  -4  -4    5.50    9.80
   9  -4  -4    4.90   11.10
   8  -4  -4    4.90    9.50
   8  -4  -4    2.10    8.30
   7  -4  -4   70.49   14.80
   7  -4  -4  116.19   14.80
  -7   4   4   73.49   10.20
   6  -4  -4   28.80    8.50
   6  -4  -4   23.20    9.70
  -6   4   4   33.70    6.70
   5  -4  -4   23.80    7.10
   5  -4  -4   41.10    9.80
  -5   4   4   39.00    6.60
   4  -4  -4   62.69   10.40
   4  -4  -4   88.39    9.90
  -4   4   4   79.99    8.40
   3  -4  -4  233.28   14.80
   3  -4  -4  223.48   16.20
  -3   4   4  242.78   14.10
   2  -4  -4  190.08   12.40
   2  -4  -4  182.18   13.70
  -2   4   4  198.78   12.50
   1  -4  -4  540.95   25.90
   1  -4  -4  540.35   23.40
  -1   4   4  540.25   22.50
  -1   4   4  501.35   23.80
   0  -4  -4  133.39   10.90
   0   4   4  148.99    9.00
   1   4   4 1898.31   70.49
   2   4   4  646.64   27.30
   3   4   4   15.20    3.60
   4   4   4  239.28   13.10
   5   4   4   62.49    6.90
   6   4   4   19.80    6.10
   6   4   4   36.20    5.50
   7   4   4   79.29    7.50
   7   4   4   95.99   11.60
   8   4   4   -0.40    2.90
   8   4   4   -0.50    5.00
   9   4   4    2.10    3.00
   9   4   4    2.60   10.90
  10   4   4   82.29   15.00
  11   4   4   24.00   10.50
   8  -5  -4   13.80    9.80
   8  -5  -4   -0.60   11.60
  -8   5   4   35.90    7.20
   7  -5  -4    0.00    9.20
   7  -5  -4   -1.60    6.90
  -7   5   4   -5.10    5.90
   6  -5  -4    7.10    7.80
   6  -5  -4    1.90    6.60
  -6   5   4   -1.80    5.40
   5  -5  -4   37.30   10.10
   5  -5  -4   26.90    8.10
  -5   5   4   17.30    6.00
   4  -5  -4   56.99   11.10
   4  -5  -4   66.09   10.90
  -4   5   4   63.79    9.00
   3  -5  -4  219.68   17.00
   3  -5  -4  231.18   15.90
  -3   5   4  213.38   14.90
   2  -5  -4   41.60    7.40
   2  -5  -4   41.00    8.20
  -2   5   4   34.30    6.80
   1  -5  -4   64.69    8.80
   1  -5  -4   72.89    8.80
  -1   5   4   56.29    7.60
   0   5   4   37.80    6.70
   1   5   4  734.53   31.80
   2   5   4  119.29   10.10
   3   5   4   11.20    4.20
   4   5   4    1.90    3.00
   5   5   4  387.16   19.50
   6   5   4  117.69   10.00
   6   5   4  133.19   13.20
   7   5   4    3.60    5.70
   7   5   4   15.40    4.20
   8   5   4   76.49    9.50
   8   5   4   94.79   12.50
   9   5   4    9.00    6.80
  10   5   4   78.39   15.30
  10   5   4  117.19   10.00
  11   5   4    0.70    9.00
   8  -6  -4    0.30    9.00
   8  -6  -4   19.40   14.00
  -8   6   4   -1.40    7.00
   7  -6  -4  115.69   20.10
   7  -6  -4   95.19   16.60
  -7   6   4  142.89   16.70
   6  -6  -4   10.10    9.60
  -6   6   4   13.40    8.00
   5  -6  -4  191.18   20.00
   5  -6  -4  182.68   18.00
  -5   6   4  189.18   16.50
   4  -6  -4   18.20    8.70
   4  -6  -4   10.70    6.80
  -4   6   4   12.50    6.00
   3  -6  -4  215.48   17.90
   3  -6  -4  201.78   16.70
  -3   6   4  217.48   16.00
   2  -6  -4   14.90    6.00
  -2   6   4   15.20    5.60
   1  -6  -4  157.08   14.20
  -1   6   4  135.49   12.30
   0   6   4  202.68   14.60
   1   6   4   31.50    7.20
   2   6   4    1.70    3.30
   3   6   4  135.09   11.90
   4   6   4   14.40    4.90
   5   6   4   57.29    8.10
   6   6   4   72.09   10.60
   6   6   4   72.19    8.80
   7   6   4  234.58   18.80
   7   6   4  252.97   16.50
   8   6   4    4.00    5.30
   8   6   4   11.50    7.60
   9   6   4    3.90    4.90
   9   6   4    3.50    7.20
  10   6   4   15.20    5.60
  10   6   4    5.40    8.10
  11   6   4    3.60    9.80
   7  -7  -4   44.60   13.40
   7  -7  -4   51.79   16.50
  -7   7   4   46.40   13.00
   6  -7  -4   13.90   11.30
   6  -7  -4   -8.30    7.40
  -6   7   4    8.40    8.50
   5  -7  -4   12.70    8.90
  -5   7   4   12.60    7.90
   4  -7  -4   10.20    8.30
   4  -7  -4    5.10    7.60
  -4   7   4    0.10    5.90
   3  -7  -4  249.38   19.50
   3  -7  -4  231.08   20.50
  -3   7   4  232.88   18.20
   2  -7  -4   27.60    8.40
   2  -7  -4   39.00    9.80
  -2   7   4   32.10    8.00
  -1   7   4   16.30    6.80
   0   7   4   86.09   10.90
   1   7   4 1104.89   47.70
   2   7   4   11.10    5.50
   3   7   4   95.49   11.00
   4   7   4   57.79    9.10
   5   7   4   19.20    6.30
   6   7   4    3.50    5.30
   7   7   4    1.60    7.30
   7   7   4   10.50    5.40
   8   7   4   17.60    6.00
   8   7   4    9.00    7.40
   9   7   4    6.50    8.10
   9   7   4    6.70    6.30
  10   7   4   11.30    8.70
   6  -8  -4    6.70    9.90
   6  -8  -4   -7.90   10.70
  -6   8   4   -2.60   10.40
   5  -8  -4  -11.10    9.30
   5  -8  -4    2.30    8.80
  -5   8   4   -0.40    7.80
   4  -8  -4    5.50    7.40
   4  -8  -4   12.80    9.00
  -4   8   4   -4.40    5.70
   3  -8  -4   45.20   11.40
   3  -8  -4    4.10    8.30
  -2   8   4   13.40    6.30
  -1   8   4   15.70    6.80
   0   8   4   -1.10    4.90
   1   8   4  219.18   17.60
   2   8   4  122.39   14.20
   3   8   4  351.96   23.00
   4   8   4  334.77   22.30
   5   8   4  104.09   12.30
   6   8   4    0.50    5.40
   7   8   4   33.90    8.80
   7   8   4   36.20   10.60
   8   8   4   -4.90    5.70
   8   8   4    9.40    8.50
   9   8   4    7.30    8.10
   9   8   4   12.80    8.90
  10   8   4   22.30    8.60
  10   8   4    1.50    8.70
   5  -9  -4   80.09   17.40
  -5   9   4  119.79   19.90
   4  -9  -4    8.30   10.00
  -4   9   4    5.40   10.10
  -3   9   4   35.50   11.50
  -2   9   4   43.70   12.00
  -1   9   4    9.00    7.10
   0   9   4    1.40    6.70
   1   9   4   23.10    9.10
   2   9   4   49.60   11.20
   3   9   4    5.40    6.30
   4   9   4   16.20    9.20
   5   9   4   10.50    8.60
   6   9   4   14.80    7.90
   7   9   4   74.19   15.40
   7   9   4   48.80   11.90
   8   9   4    7.60    9.40
   8   9   4    6.60    7.60
   9   9   4    0.20    7.50
   9   9   4   -2.80   17.50
  10   9   4  102.79   19.50
  -3  10   4  158.18   21.00
  -2  10   4   24.20   10.50
  -1  10   4    0.70    7.70
   0  10   4   -1.20    6.60
   1  10   4   23.20    9.50
   2  10   4  165.48   18.00
   3  10   4   13.60    8.30
   4  10   4  164.68   17.70
   5  10   4    3.40    7.70
   6  10   4    4.50    7.80
   7  10   4  -10.70    6.80
   7  10   4   -9.50    7.30
   8  10   4    3.80    7.10
   8  10   4   -8.30    7.70
   9  10   4   -0.20    7.60
   9  10   4    1.30   11.40
  -1  11   4    9.10    8.90
   0  11   4   11.50    9.70
   1  11   4    2.40    9.10
   2  11   4   -8.60    5.20
   3  11   4    5.60    8.30
   4  11   4    7.20    8.80
   5  11   4   -2.30    7.30
   6  11   4    6.10    8.20
   7  11   4    9.60    9.30
   7  11   4   21.40   10.50
   2  12   4   -0.80    9.70
   3  12   4   35.20   12.00
   4  12   4   37.40   11.50
   3  12  -5   41.70   13.90
   7  11  -5   64.69   15.90
   7  11  -5   31.30   12.30
   6  11  -5   10.30    9.50
   6  11  -5   -0.80    8.80
   5  11  -5   12.00    9.30
   5  11  -5   -7.60    8.20
   4  11  -5   46.60   12.00
   4  11  -5   37.20   11.30
   3  11  -5    9.70   10.20
   3  11  -5   19.40   10.20
   2  11  -5   20.40    9.20
   2  11  -5   -1.00    8.60
   1  11  -5    0.40    8.40
   1  11  -5    8.60    8.40
   0  11  -5    4.30    9.20
  -1  11  -5   15.60   10.50
   8  10  -5    3.50    9.10
   8  10  -5    0.60    7.40
   7  10  -5   23.00    9.90
   7  10  -5   -2.10    8.70
   6  10  -5   41.60   11.80
   6  10  -5   41.50   11.60
   5  10  -5    3.50    7.60
   5  10  -5    8.10    7.70
   4  10  -5   11.30    7.70
   4  10  -5   12.60    8.10
   3  10  -5   45.30   11.90
   3  10  -5   61.89   11.90
   2  10  -5   10.50    7.10
   2  10  -5    8.90    8.20
   1  10  -5   25.00   10.60
   0  10  -5   35.70   11.20
  -1  10  -5   -5.30    6.80
  -2  10  -5    0.90    8.20
  -3  10  -5    6.90    9.30
   9   9  -5   23.80   10.40
   8   9  -5    0.20    8.50
   8   9  -5   16.10    9.20
   7   9  -5   46.70   12.00
   7   9  -5   38.10   11.30
   6   9  -5   36.00   10.80
   6   9  -5   23.60    9.10
   5   9  -5    7.60    7.10
   4   9  -5    4.20    7.40
   4   9  -5   -2.40    5.70
   3   9  -5  201.48   18.30
   3   9  -5  204.08   16.50
   2   9  -5   10.90    5.90
   2   9  -5    9.60    7.70
   1   9  -5   91.19   14.50
   0   9  -5   10.80    7.30
  -1   9  -5  418.16   28.90
  -2   9  -5   -6.80    6.20
  -3   9  -5   62.89   13.40
   3  -9   5   44.90   13.60
  -4   9  -5    7.30    8.10
   4  -9   5   -1.70    8.40
  -5   9  -5   12.60   10.30
   5  -9   5   11.00   10.10
  10   8  -5    6.40    9.30
   9   8  -5   28.20    9.80
   9   8  -5    9.80    8.60
   8   8  -5    2.30    7.20
   8   8  -5    5.00    8.90
   7   8  -5   14.70    8.20
   7   8  -5    7.40    7.10
   6   8  -5   35.50    8.90
   6   8  -5   25.00    8.10
   5   8  -5   43.20    9.00
   5   8  -5   51.39   10.40
   4   8  -5  274.47   18.90
   4   8  -5  273.27   20.00
   3   8  -5   53.89    9.70
   3   8  -5   58.99   10.80
   2   8  -5  106.69   13.80
   2   8  -5  115.19   11.10
   1   8  -5  163.48   16.40
   0   8  -5   10.20    6.60
  -1   8  -5  431.86   26.90
  -2   8  -5    2.00    7.20
   2  -8   5    4.40    7.50
  -3   8  -5  184.28   17.80
   3  -8   5  140.99   18.50
  -4   8  -5    0.10    6.30
   4  -8   5  -10.80    7.50
  -5   8  -5  232.48   21.80
   5  -8   5  187.48   22.80
  -6   8  -5   14.80    9.50
   6  -8   5    3.20    9.00
  10   7  -5   12.10    8.40
   9   7  -5    5.00    7.30
   9   7  -5   10.80    8.20
   8   7  -5   11.80    6.40
   8   7  -5   -0.40    6.20
   7   7  -5   12.90    5.90
   6   7  -5   -4.20    4.90
   6   7  -5    0.80    5.20
   5   7  -5  373.96   23.20
   5   7  -5  400.26   22.60
   4   7  -5   -1.60    4.20
   4   7  -5    3.20    4.60
   3   7  -5  478.25   24.20
   3   7  -5  445.86   25.20
   2   7  -5   16.20    5.20
   2   7  -5    9.80    5.90
   1   7  -5  152.98   14.50
   0   7  -5   58.59    9.90
  -1   7  -5    1.40    4.50
  -2   7  -5  101.09   12.80
  -2   7  -5   94.09    7.40
   2  -7   5   69.59   12.90
  -3   7  -5    4.90    5.90
   3  -7   5   -2.90   11.10
  -4   7  -5    6.00    6.40
   4  -7   5   -7.00    6.10
  -5   7  -5    7.30    8.00
   5  -7   5   -1.80    7.60
  -6   7  -5   15.80    8.60
   6  -7   5   -1.00    7.70
  -7   7  -5  139.29   18.70
   7  -7   5  104.79   19.70
  11   6  -5   -4.50    6.70
   9   6  -5   51.69   12.50
   9   6  -5   76.69    9.20
   8   6  -5    5.60    7.10
   8   6  -5   21.60    6.60
   7   6  -5    2.70    4.90
   7   6  -5    4.40    6.40
   6   6  -5   -0.70    4.30
   6   6  -5   -1.80    4.10
   5   6  -5   14.80    6.20
   5   6  -5   14.00    5.30
   4   6  -5   18.10    5.30
   4   6  -5   20.00    5.90
   3   6  -5  911.51   38.60
   3   6  -5  949.40   39.90
   2   6  -5   74.29    9.30
   2   6  -5   65.79    7.80
   1   6  -5  175.08   14.00
   1   6  -5  182.68   11.40
   0   6  -5   76.99    9.70
   0   6  -5   54.49    6.60
  -1   6  -5  404.36   23.60
  -1   6  -5  459.95   19.10
   1  -6   5  431.26   25.80
  -2   6  -5   81.09   10.70
   2  -6   5   90.99   12.20
  -3   6  -5   13.20    6.10
  -3   6  -5   13.80    4.20
   3  -6   5    5.40    6.50
  -4   6  -5   32.30    8.30
   4  -6   5   22.40    8.60
  -5   6  -5   69.09   11.20
   5  -6   5   86.29    9.30
   5  -6   5   68.99   14.20
  -6   6  -5   56.89   11.40
   6  -6   5   46.30   13.70
  -7   6  -5   73.39   12.80
   7  -6   5   49.70   14.10
   7  -6   5   89.89   12.60
  -8   6  -5  -16.10    8.50
   8  -6   5   -5.20   10.20
  11   5  -5   -3.90    8.70
  10   5  -5   22.90    9.70
   9   5  -5  164.48    7.50
   9   5  -5  146.09    8.00
   9   5  -5  107.29   16.10
   8   5  -5   58.29   13.20
   8   5  -5   83.39    8.40
   7   5  -5   25.30    7.90
   6   5  -5   16.40    6.40
   6   5  -5   14.10    4.60
   5   5  -5  275.47   15.50
   5   5  -5  272.17   17.60
   4   5  -5   65.19    8.40
   4   5  -5   67.19    8.00
   3   5  -5   12.10    4.60
   3   5  -5   15.40    4.80
   2   5  -5  337.77   18.50
   2   5  -5  343.37   17.00
   1   5  -5  128.29    8.60
   1   5  -5  129.39   10.90
   0   5  -5  429.46   18.50
   0   5  -5  416.76   22.00
  -1   5  -5 1563.54   59.69
  -1   5  -5 1500.75   53.99
   1  -5   5 1559.34   61.99
  -2   5  -5   13.20    2.70
  -2   5  -5   12.20    4.70
   2  -5   5    9.60    5.00
  -3   5  -5   -1.00    3.70
  -3   5  -5    1.70    2.10
   3  -5   5    1.70    4.70
  -4   5  -5   63.29    9.50
   4  -5   5   64.29    6.60
   4  -5   5   55.29   11.50
  -5   5  -5  390.26   16.40
  -5   5  -5  339.57   21.50
   5  -5   5  324.67   24.70
   5  -5   5  365.86   18.40
  -6   5  -5   68.59   11.10
   6  -5   5   83.49   14.80
   6  -5   5   76.29   16.30
  -7   5  -5   42.30   10.20
   7  -5   5   53.39   13.20
  -8   5  -5    6.60    7.70
   8  -5   5    4.30    8.70
   8  -5   5   -6.50    8.30
  11   4  -5   -1.80    9.70
  10   4  -5   28.70   11.00
   9   4  -5    6.60    7.50
   8   4  -5  174.78    8.30
   8   4  -5  137.99   15.30
   7   4  -5   34.60    9.00
   7   4  -5   33.70    5.00
   6   4  -5    1.20    4.20
   6   4  -5    2.10    2.90
  -6  -4   5    4.40    2.50
   5   4  -5  248.18   13.00
   5   4  -5  236.48   15.80
  -5  -4   5  210.68   11.70
   4   4  -5    6.60    3.20
   4   4  -5    2.50    3.80
   3   4  -5  567.84   27.30
   3   4  -5  587.54   25.20
   2   4  -5  189.58   13.20
   2   4  -5  201.58   11.40
   1   4  -5  353.16   18.00
   1   4  -5  341.27   15.40
   0   4  -5  747.43   31.30
   0   4  -5  723.63   27.30
   0  -4   5  746.43   32.40
  -1   4  -5    5.20    1.80
  -1   4  -5    8.10    3.30
   1  -4   5   12.20    4.30
  -2   4  -5    7.40    1.80
  -2   4  -5    8.60    3.70
   2  -4   5    9.40    4.80
  -3   4  -5   54.99    4.20
  -3   4  -5   40.00    6.90
   3  -4   5   40.80    7.90
   3  -4   5   44.90    4.30
  -4   4  -5  221.38   10.20
  -4   4  -5  189.28   13.70
   4  -4   5  168.48   15.40
   4  -4   5  198.48   11.60
  -5   4  -5   81.19    9.50
   5  -4   5   58.39    7.90
   5  -4   5   68.39   11.80
  -6   4  -5  139.69   13.70
   6  -4   5  154.68   17.30
   6  -4   5  146.29   13.00
  -7   4  -5   97.39   12.10
   7  -4   5  110.89   16.80
   7  -4   5   98.09   13.90
  -8   4  -5  139.79   15.40
   8  -4   5  139.19   18.40
   8  -4   5   88.39   16.90
  -9   4  -5   36.70    9.60
   9  -4   5   22.70   12.20
   9  -4   5   36.50   15.00
  11   3  -5   13.40    9.90
  10   3  -5    2.50    7.40
   9   3  -5   -5.70    5.20
   8   3  -5  302.87   22.20
   7   3  -5   16.30    6.90
   7   3  -5   22.50    3.00
  -7  -3   5   27.00    2.90
   6   3  -5   12.20    5.10
   6   3  -5   14.30    2.60
  -6  -3   5   13.10    2.70
   5   3  -5   41.50    4.60
   5   3  -5   29.50    6.60
  -5  -3   5   36.90    4.20
   4   3  -5  754.22   29.00
   4   3  -5  723.93   31.90
  -4  -3   5  760.22   28.60
   3   3  -5  620.24   27.00
   3   3  -5  667.43   26.00
  -3  -3   5  629.84   25.50
   2   3  -5  481.85   20.80
   2   3  -5  475.75   20.40
  -2  -3   5  470.65   20.40
  -2  -3   5  496.95   20.60
   1   3  -5  443.46   20.50
   1   3  -5  478.35   18.90
   1   3  -5  460.35   20.50
  -1  -3   5  482.75   20.40
   0   3  -5   23.70    2.60
   0   3  -5   24.10    4.50
   0   3  -5   19.50    3.90
   0  -3   5   28.50    5.10
   0  -3   5   25.50    4.30
  -1   3  -5  421.26   19.80
  -1   3  -5  417.36   15.10
  -1   3  -5  429.56   15.10
   1  -3   5  435.06   20.80
  -2   3  -5   52.59    6.50
  -2   3  -5   53.99    3.00
   2  -3   5   64.59    7.40
  -3   3  -5    7.10    1.80
  -3   3  -5    9.70    3.90
   3  -3   5    6.80    4.00
   3  -3   5    9.70    2.30
  -4   3  -5  199.28    9.10
  -4   3  -5  162.68   11.50
   4  -3   5  159.48    9.60
   4  -3   5  161.28   13.70
  -5   3  -5    7.60    4.10
   5  -3   5    7.10    3.40
   5  -3   5   10.90    6.70
  -6   3  -5  315.37   18.10
   6  -3   5  368.66   19.30
   6  -3   5  360.56   24.10
  -7   3  -5   62.49    8.90
   7  -3   5   64.19   10.80
   7  -3   5   46.40   11.30
  -8   3  -5    0.20    5.00
   8  -3   5    0.00    8.40
   8  -3   5   -3.00    7.50
  -9   3  -5  104.19   11.80
   9  -3   5   70.49   14.60
  10  -3   5   19.30   11.30
  10  -3   5   35.10   13.90
  11   2  -5   -2.30    9.00
  10   2  -5   15.30    9.60
   9   2  -5   50.79   11.80
   8   2  -5  253.87   19.90
   7   2  -5    8.50    6.20
   6   2  -5  191.08   15.10
   6   2  -5  196.78    7.80
  -6  -2   5  193.08    8.00
   5   2  -5   20.60    3.00
   5   2  -5   11.60    4.60
  -5  -2   5   20.00    3.00
   4   2  -5 1159.48   47.50
   4   2  -5 1283.47   43.20
  -4  -2   5 1227.78   43.20
   3   2  -5   23.30    3.40
   3   2  -5   22.40    4.30
  -3  -2   5   27.40    4.70
  -3  -2   5   24.00    3.30
   2   2  -5  512.45   21.40
   2   2  -5  529.15   20.90
  -2  -2   5  514.25   20.70
  -2  -2   5  503.65   22.50
   1   2  -5    4.40    2.10
   1   2  -5    5.00    1.80
   1   2  -5    9.60    2.50
  -1  -2   5    6.70    1.80
  -1   2  -5  649.43   25.70
  -1   2  -5  631.04   25.50
   1  -2   5  621.24   26.00
   1  -2   5  623.04   25.30
  -2   2  -5  771.72   30.60
  -2   2  -5  765.02   30.80
   2  -2   5  840.22   32.20
   2  -2   5  711.03   29.90
  -3   2  -5   36.00    3.20
  -3   2  -5   38.80    5.70
   3  -2   5   32.80    3.10
   3  -2   5   32.90    6.10
   3  -2   5   37.10    4.80
  -4   2  -5    3.00    2.60
  -4   2  -5    2.80    2.20
   4  -2   5    4.60    2.30
   4  -2   5    4.70    2.60
   4  -2   5    5.50    4.00
  -5   2  -5   89.49    7.60
  -5   2  -5   92.39    8.10
   5  -2   5  102.89   10.80
   5  -2   5   92.89    7.60
  -6   2  -5  195.58   14.70
   6  -2   5  179.98   15.70
   6  -2   5  209.08   13.00
   7  -2   5   20.30    6.10
   7  -2   5   27.50    8.70
   8  -2   5   85.59   13.40
   8  -2   5   70.39   11.00
  -9   2  -5   38.80    6.30
   9  -2   5   32.40   10.60
   9  -2   5   38.60   10.10
  10  -2   5    8.90    8.50
  10  -2   5   44.80   12.70
  11   1  -5   -3.10    8.20
  11   1  -5   -4.60    7.40
  10   1  -5    2.30    8.40
   9   1  -5   22.00    8.50
   8   1  -5   43.10   10.00
   7   1  -5    6.00    5.50
   6   1  -5  105.69   11.90
   5   1  -5   52.99    7.50
   5   1  -5   47.20    3.30
  -5  -1   5   52.89    3.60
   4   1  -5   39.20    6.60
   4   1  -5   37.20    3.40
  -4  -1   5   45.20    3.60
   3   1  -5    3.80    1.50
   3   1  -5    3.00    2.20
  -3  -1   5    4.70    2.20
  -3  -1   5    3.50    1.50
   2   1  -5   59.49    5.50
   2   1  -5   66.29    4.70
  -2  -1   5   60.89    4.50
   1   1  -5    3.60    1.70
   1   1  -5    2.70    1.40
  -1  -1   5    4.90    1.70
  -1  -1   5    5.40    1.70
  -1   1  -5  195.28    9.60
  -1   1  -5  191.78    9.90
   1  -1   5  198.18   10.00
   1  -1   5  203.68    7.50
   1  -1   5  185.98    9.80
  -2   1  -5 3429.96  114.09
  -2   1  -5 3475.95  114.39
   2  -1   5 3285.27  110.89
   2  -1   5 3259.27  114.69
  -3   1  -5    8.70    2.80
   3  -1   5   12.10    3.50
   3  -1   5   13.30    2.40
   3  -1   5    9.90    2.80
  -4   1  -5  177.58   10.20
   4  -1   5  173.48    9.40
   4  -1   5  166.78   11.90
   4  -1   5  174.98    9.90
  -5   1  -5   21.50    4.10
   5  -1   5   32.20    4.90
   5  -1   5   23.70    6.10
   5  -1   5   32.90    5.20
  -6   1  -5  145.99   10.00
   6  -1   5  161.58    9.50
   6  -1   5  148.09   12.50
   6  -1   5  148.19   13.70
  -7   1  -5   90.49    7.80
   7  -1   5   88.29   12.40
   7  -1   5  103.79   10.70
  -9   1  -5   18.80    4.50
   9  -1   5   11.60    8.20
   9  -1   5   14.80    7.30
  10  -1   5   26.70   10.10
  10  -1   5   40.00   11.70
  11  -1   5    5.90    8.60
  11  -1   5   35.40   11.70
  11   0  -5   -2.70    7.40
  11   0  -5   -7.80    7.10
  10   0  -5   53.59   13.30
  10   0  -5   45.90   10.80
   9   0  -5   17.00    9.10
   9   0  -5   18.80    8.90
   8   0  -5   72.79   12.50
   7   0  -5   12.30    6.70
   6   0  -5  230.88   17.30
   5   0  -5    6.10    4.40
  -5   0   5   11.80    1.90
  -5   0   5   10.10    1.90
   4   0  -5  444.46   21.70
  -4   0   5  407.76   16.20
   3   0  -5   45.30    5.80
   3   0  -5   42.70    3.80
  -3   0   5   44.90    5.70
  -3   0   5   39.60    3.50
   2   0  -5   12.70    3.00
   2   0  -5   19.50    2.60
  -2   0   5   14.20    3.20
  -2   0   5    9.10    1.90
   1   0  -5   11.60    2.20
   1   0  -5    7.30    2.00
  -1   0   5   12.50    2.40
  -1   0   5   12.00    2.40
   0   0  -5 3165.08  109.39
   0   0   5 3246.38  107.69
   0   0   5 3309.47  109.39
   0   0   5 3330.57  109.79
  -1   0  -5   35.50    3.10
  -1   0  -5   27.50    3.30
   1   0   5   24.70    3.10
   1   0   5   28.80    2.70
   1   0   5   26.60    2.70
  -2   0  -5 1110.49   39.70
   2   0   5 1057.09   39.30
   2   0   5 1122.29   39.80
  -3   0  -5  581.24   22.70
   3   0   5  563.54   23.80
   3   0   5  566.64   22.10
   3   0   5  568.84   22.40
  -4   0  -5  269.87   12.90
   4   0   5  258.87   14.70
   4   0   5  274.47   13.10
  -5   0  -5    1.70    2.10
   5   0   5    4.60    4.00
   5   0   5    2.50    2.20
   5   0   5    0.80    2.60
  -6   0  -5   50.49    5.80
   6   0   5   39.90    5.10
   6   0   5   35.30    7.20
   6   0   5   37.20    6.30
  -7   0  -5   79.89    7.30
   7   0   5   79.19   10.60
   7   0   5   80.89   10.00
  -8   0  -5  373.26   16.60
   8   0   5  337.47   21.10
   8   0   5  365.76   24.00
  10   0   5    9.70    8.20
  10   0   5   -0.80    7.80
  11   0   5   -1.80    9.30
  11   0   5   -9.50    8.70
  10  -1  -5    3.20    8.80
  10  -1  -5    0.90    7.80
   9  -1  -5   28.50    8.50
   9  -1  -5    9.90    8.60
   8  -1  -5    5.00    7.10
   8  -1  -5    1.80    5.80
   7  -1  -5  300.07   21.10
   7  -1  -5  270.57   18.30
   6  -1  -5    9.90    4.60
   6  -1  -5    6.10    5.20
  -6   1   5   10.90    2.30
  -6   1   5   15.60    2.80
   5  -1  -5  219.58   13.00
   5  -1  -5  191.38   14.30
  -5   1   5  170.58    9.10
  -5   1   5  204.68    9.40
   4  -1  -5 3011.00  109.39
  -4   1   5 3118.79  103.49
  -4   1   5 3090.99  103.19
   3  -1  -5   10.20    4.00
  -3   1   5    7.90    2.20
  -3   1   5   13.30    2.50
   2  -1  -5  468.55   21.20
   2  -1  -5  458.85   18.90
   2  -1  -5  477.75   18.10
  -2   1   5  489.75   20.90
  -2   1   5  486.35   19.00
   1  -1  -5   29.50    4.20
   1  -1  -5   34.20    3.60
   1  -1  -5   33.60    2.10
  -1   1   5   26.60    3.30
  -1   1   5   30.70    4.30
   0  -1  -5 3457.35  116.29
   0   1   5 3536.45  115.99
   0   1   5 3293.07  115.19
  -1  -1  -5  780.62   29.90
  -1  -1  -5  800.22   29.70
   1   1   5  768.82   29.60
   1   1   5  818.62   29.70
  -2  -1  -5 1648.44   58.89
   2   1   5 1717.63   58.79
  -3  -1  -5  145.19    8.40
   3   1   5  138.49    8.00
  -4  -1  -5  176.88    9.80
   4   1   5  173.18   10.40
  -5  -1  -5  639.94   25.10
   5   1   5  652.23   25.60
   5   1   5  578.24   26.60
  -6  -1  -5  204.78   11.40
   6   1   5  226.28   11.40
   6   1   5  205.88   13.70
  -7  -1  -5   38.40    5.50
   7   1   5   50.39    8.60
   8   1   5   91.59    5.40
   9   1   5  109.59   14.50
   9   1   5   86.89    5.60
   9   1   5  107.49   14.00
  10   1   5   10.70    7.80
  11   1   5    9.50    8.60
  11   1   5  -13.30    8.50
  10  -2  -5   17.30    8.90
  10  -2  -5   17.70   12.00
   9  -2  -5    4.20    7.40
   9  -2  -5   -1.90    7.50
   8  -2  -5    5.00    6.60
   7  -2  -5    7.00    7.00
   7  -2  -5   12.10    6.40
  -7   2   5    5.50    2.70
  -7   2   5    7.70    3.00
   6  -2  -5   28.10    7.70
   6  -2  -5   17.90    6.10
  -6   2   5   19.10    3.60
  -6   2   5   37.50    5.50
   5  -2  -5   10.80    5.00
   5  -2  -5   11.90    4.60
  -5   2   5   12.30    3.20
  -5   2   5    7.50    2.90
   4  -2  -5   27.40    5.30
   4  -2  -5   30.80    6.60
  -4   2   5   34.90    4.70
  -4   2   5   30.20    4.40
   3  -2  -5  373.96   19.80
   3  -2  -5  379.36   17.00
  -3   2   5  382.16   16.30
  -3   2   5  358.66   16.10
   2  -2  -5   73.39    7.60
   2  -2  -5   63.99    5.30
  -2   2   5   74.49    5.90
  -2   2   5   85.09    6.00
   1  -2  -5  586.24   22.40
   1  -2  -5  613.74   26.30
  -1   2   5  601.84   24.20
  -1   2   5  626.64   22.10
  -1   2   5  661.83   24.60
  -1   2   5  588.94   25.40
   0  -2  -5  465.35   20.90
   0   2   5  474.15   17.30
   0   2   5  475.65   20.50
   0   2   5  476.35   19.60
  -1  -2  -5    8.10    2.30
   1   2   5   10.80    3.10
   1   2   5    8.00    2.30
  -2  -2  -5 2453.95   85.39
   2   2   5 2487.35   84.89
  -3  -2  -5  178.78   10.20
   3   2   5  186.48    9.90
  -4  -2  -5 1496.15   54.49
   4   2   5 1542.55   54.19
  -5  -2  -5  473.95   20.10
   5   2   5  458.25   22.30
   5   2   5  453.15   19.40
  -6  -2  -5  230.98   12.00
   6   2   5  204.38   11.30
   6   2   5  226.38   14.60
   7   2   5    4.30    2.90
   7   2   5   10.30    5.10
   8   2   5  542.95   28.70
   8   2   5  534.45   21.10
   9   2   5   -0.30    2.40
   9   2   5   -2.40    5.70
  10   2   5    8.10    7.80
  11   2   5   13.30    8.40
  10  -3  -5   69.89   19.40
  10  -3  -5   52.69   13.50
   9  -3  -5   -3.80    9.10
   9  -3  -5    2.10    8.00
   8  -3  -5   21.60   10.40
   8  -3  -5   29.10   11.20
  -8   3   5   41.60    5.80
   7  -3  -5    0.50    5.90
   7  -3  -5   10.70    7.80
  -7   3   5    8.40    4.20
   6  -3  -5  143.29   13.70
   6  -3  -5  155.38   16.30
  -6   3   5  144.19   10.20
   5  -3  -5   93.49   10.10
   5  -3  -5   93.19   12.30
  -5   3   5   84.29    8.40
   4  -3  -5   16.30    6.40
   4  -3  -5   13.10    4.60
  -4   3   5   17.50    4.10
   3  -3  -5  396.86   21.70
   3  -3  -5  394.86   19.00
  -3   3   5  400.96   19.00
  -3   3   5  381.56   18.30
   2  -3  -5  125.99   10.60
   2  -3  -5  138.19    8.70
  -2   3   5  120.79    8.80
  -2   3   5  138.99    8.80
  -2   3   5  127.99    8.60
   1  -3  -5  808.02   31.00
   1  -3  -5  847.82   34.80
  -1   3   5  832.52   32.60
  -1   3   5  830.92   30.50
  -1   3   5  808.22   32.00
   0  -3  -5   50.19    6.10
   0   3   5   48.80    4.20
   0   3   5   58.89    5.50
   0   3   5   53.79    5.70
   0   3   5   50.19    5.50
   1   3   5  205.48   11.50
   1   3   5  204.58   11.10
   1   3   5  199.78   12.00
   2   3   5    5.10    2.40
   2   3   5    6.40    2.50
   3   3   5  104.19    7.50
   3   3   5  111.19    7.90
   4   3   5   54.99    5.70
   4   3   5   62.49    5.80
   5   3   5  279.47   16.50
   5   3   5  256.47   13.30
   5   3   5  254.17   13.20
   6   3   5  177.28   10.50
   6   3   5  207.08   10.80
   6   3   5  170.88   13.40
   7   3   5  246.48   12.40
   7   3   5  207.88   16.20
   7   3   5  236.58   12.50
   8   3   5  150.78   14.60
   8   3   5  121.99    9.50
   8   3   5  183.48    9.10
   9   3   5   97.29    6.40
   9   3   5   57.29   11.60
  10   3   5   13.40    7.90
  11   3   5    4.60    8.30
   9  -4  -5  132.99   19.10
   9  -4  -5  150.78   25.20
   8  -4  -5   40.70   11.10
   8  -4  -5   45.30   14.10
  -8   4   5   29.30    9.90
   7  -4  -5   23.70   10.70
   7  -4  -5   20.60    8.90
  -7   4   5   17.30    6.00
   6  -4  -5  106.29   13.00
   6  -4  -5   95.59   15.20
  -6   4   5   98.29   10.60
   5  -4  -5  378.16   22.10
   5  -4  -5  381.46   24.60
  -5   4   5  341.97   18.50
   4  -4  -5  942.61   43.40
   4  -4  -5  994.20   41.10
  -4   4   5  934.81   38.40
   3  -4  -5  392.56   22.80
   3  -4  -5  381.86   20.20
  -3   4   5  401.16   19.70
   2  -4  -5 2560.24   90.49
   2  -4  -5 2572.14   94.09
  -2   4   5 2456.15   90.49
  -2   4   5 2636.64   88.99
   1  -4  -5   10.80    4.60
   1  -4  -5   10.80    3.60
  -1   4   5    8.60    3.70
  -1   4   5    4.40    2.50
   0  -4  -5   26.90    5.70
   0   4   5   40.20    4.80
   0   4   5   40.00    6.30
   1   4   5 1180.38   45.10
   2   4   5   21.50    4.70
   3   4   5  124.49    9.50
   4   4   5  701.13   29.40
   5   4   5  444.86   20.70
   6   4   5   39.00    5.80
   6   4   5   25.60    6.80
   7   4   5   25.40    7.30
   8   4   5  592.44   24.80
   8   4   5  569.84   30.90
  10   4   5   77.09    6.90
  11   4   5   10.00    9.60
   8  -5  -5    9.00    9.30
   8  -5  -5   11.20   11.90
   7  -5  -5   21.80   10.30
   7  -5  -5   39.40   13.10
  -7   5   5   32.40    8.40
   6  -5  -5  -10.00    6.30
   6  -5  -5    8.20    6.60
  -6   5   5    3.80    5.40
   5  -5  -5   61.49   10.50
   5  -5  -5   61.99   12.30
  -5   5   5   72.09    9.90
   4  -5  -5   35.60    8.00
   4  -5  -5   30.20    8.70
  -4   5   5   41.40    7.90
   3  -5  -5  503.85   25.60
   3  -5  -5  462.35   27.40
  -3   5   5  519.75   25.00
   2  -5  -5   16.40    6.30
   2  -5  -5   13.40    5.10
  -2   5   5   20.50    5.70
   1  -5  -5  908.11   40.50
  -1   5   5  917.81   38.50
   0  -5  -5  449.36   24.10
   0   5   5  422.76   21.80
   1   5   5  737.83   31.90
   2   5   5  130.09   10.30
   3   5   5  279.27   16.20
   4   5   5  445.46   21.80
   5   5   5 1066.69   42.30
   6   5   5  132.79   12.90
   6   5   5  111.19   10.00
   7   5   5  104.99   13.00
   7   5   5  103.89    9.60
   8   5   5   56.79    8.20
   8   5   5   36.60    8.80
   9   5   5   16.50    5.60
   9   5   5   18.10    8.50
  10   5   5   43.40    7.50
  10   5   5   35.90   11.10
  11   5   5    6.40    9.60
   8  -6  -5   18.70   11.30
   8  -6  -5   11.40   13.20
   7  -6  -5   47.40   13.00
   7  -6  -5   56.69   16.40
  -7   6   5   59.49   13.10
   6  -6  -5   11.70    7.90
  -6   6   5   16.30    8.00
   5  -6  -5   16.00   10.20
   5  -6  -5   31.90    9.50
  -5   6   5   11.80    6.30
   4  -6  -5    8.20    6.70
   4  -6  -5   12.30    8.20
  -4   6   5    7.60    5.50
   3  -6  -5   70.19   10.90
   3  -6  -5   89.69   13.90
  -3   6   5   80.99   11.10
   2  -6  -5    4.60    4.80
   2  -6  -5   -1.90    4.70
  -2   6   5    2.90    4.30
   1  -6  -5   82.99   10.80
  -1   6   5   86.09   10.70
   0   6   5    6.50    4.50
   1   6   5  925.81   40.10
   2   6   5   30.80    6.50
   3   6   5  127.89   11.50
   4   6   5   58.89    8.60
   5   6   5    0.80    3.60
   6   6   5  120.69   11.80
   7   6   5  208.48   18.20
   7   6   5  214.98   14.90
   8   6   5   13.30    7.80
   8   6   5   20.10    6.60
   9   6   5   47.80    8.60
   9   6   5   38.30   10.50
  10   6   5   29.50    7.80
  10   6   5   10.80    9.50
  11   6   5   -2.10    8.40
   7  -7  -5    6.20   13.30
   7  -7  -5    2.50    8.50
  -7   7   5   -9.20    9.80
   6  -7  -5    3.00   11.40
   6  -7  -5   19.10    9.90
  -6   7   5    7.10    8.70
   5  -7  -5    5.20    7.70
  -5   7   5   -2.90    6.60
   4  -7  -5   -1.30    7.40
   4  -7  -5  -11.90    6.20
  -4   7   5    3.80    6.00
   3  -7  -5   66.39   12.00
   3  -7  -5   75.19   13.50
  -3   7   5   84.99   12.10
   2  -7  -5   45.90   10.50
  -2   7   5   69.19   11.10
  -1   7   5  322.47   20.90
   0   7   5  124.29   13.40
   1   7   5  397.46   23.70
   2   7   5  206.28   16.20
   3   7   5  277.97   18.70
   4   7   5    3.70    4.10
   5   7   5  197.48   15.50
   6   7   5  130.09   13.20
   7   7   5   45.10    9.20
   7   7   5   41.90   10.30
   8   7   5   37.40    8.40
   8   7   5   34.40    9.90
   9   7   5   -7.90    5.30
   9   7   5   -7.60    6.40
  10   7   5   21.90   10.50
  10   7   5   21.30    8.90
  11   7   5   18.60   10.70
   6  -8  -5   33.00   13.20
   6  -8  -5    9.10    9.50
  -6   8   5   -2.00   10.30
   5  -8  -5  145.69   22.20
   5  -8  -5  138.89   19.70
  -5   8   5  136.39   18.30
   4  -8  -5    4.80    8.50
  -4   8   5   -2.10    6.60
   3  -8  -5   48.90   12.70
  -3   8   5   40.80   12.30
  -2   8   5    4.70    6.50
  -1   8   5  165.08   16.90
   0   8   5    9.80    6.80
   1   8   5  143.69   15.50
   2   8   5   70.69   11.70
   3   8   5   18.40    7.10
   4   8   5  333.47   22.40
   5   8   5    0.70    5.20
   6   8   5    5.40    6.40
   7   8   5   -4.30    5.10
   7   8   5   -2.20    5.80
   8   8   5   41.60   11.10
   8   8   5   68.79   11.80
   9   8   5    7.10    8.40
   9   8   5   10.40    7.70
  10   8   5   10.10    9.30
  10   8   5   -6.30    7.60
   5  -9  -5    0.40   13.90
  -5   9   5   15.10   11.40
  -4   9   5   -2.10    8.90
  -3   9   5   27.40    9.90
  -2   9   5  -12.50    5.70
  -1   9   5   53.19   11.20
   0   9   5   -1.80    5.90
   1   9   5  108.69   15.00
   2   9   5   -1.30    5.90
   3   9   5   10.30    6.90
   4   9   5   27.80    9.20
   5   9   5    2.70    5.70
   6   9   5   -1.20    6.50
   7   9   5   22.50    9.70
   7   9   5   20.40    9.60
   8   9   5    7.60    7.50
   8   9   5    5.40    7.20
   9   9   5   27.20   11.40
   9   9   5   53.59   13.50
  -3  10   5    9.10    9.00
  -2  10   5   23.60   11.40
  -1  10   5    8.90    8.00
   0  10   5   12.50    8.80
   1  10   5    3.00    6.70
   2  10   5   12.00    8.60
   3  10   5   13.50    8.40
   4  10   5  171.18   17.70
   5  10   5   -6.90    5.90
   6  10   5  268.57   22.90
   7  10   5   19.00    9.10
   7  10   5   28.30   11.40
   8  10   5   13.60   10.10
   8  10   5    4.90    7.60
   9  10   5   -3.40   10.00
   9  10   5    5.20    8.90
  -1  11   5    7.60    8.90
   0  11   5   23.10   11.20
   1  11   5    0.80    8.20
   2  11   5    6.30    8.90
   3  11   5   74.09   14.50
   4  11   5    5.80    7.80
   5  11   5   -3.30    8.10
   6  11   5   -4.20    7.40
   7  11   5    5.30   10.20
   7  11   5    3.40    7.60
   3  12   5    2.40    9.50
   4  12   5    5.20    8.90
   7  11  -6   -3.70   10.10
   7  11  -6    6.10    9.60
   6  11  -6   21.00   11.00
   6  11  -6   24.90   10.80
   5  11  -6   -7.80    8.60
   5  11  -6   11.30    9.30
   4  11  -6   10.40    9.00
   4  11  -6    1.60    9.10
   3  11  -6   85.79   14.80
   3  11  -6   50.69   12.60
   2  11  -6    1.30    9.00
   2  11  -6  -10.90    7.80
   1  11  -6   40.70   11.90
   1  11  -6   46.00   12.90
  -1  11  -6   11.20    8.50
  -1  11  -6   -4.30    8.50
   8  10  -6    3.50   11.60
   8  10  -6    3.40    8.40
   7  10  -6   18.10   10.60
   7  10  -6   23.80   10.40
   6  10  -6   21.90   10.40
   6  10  -6   11.80    8.10
   5  10  -6   11.70    8.60
   5  10  -6   -0.40    7.70
   4  10  -6  173.78   19.10
   4  10  -6  205.28   18.70
   3  10  -6   -3.90    6.10
   3  10  -6    7.60    8.00
   2  10  -6   24.90   10.30
   2  10  -6   36.70   10.20
   1  10  -6   30.00    8.50
   1  10  -6   26.70    9.60
   0  10  -6   -0.90    7.90
   0  10  -6   10.80    6.80
  -1  10  -6  103.79   16.80
  -2  10  -6   16.30   10.20
  -3  10  -6    6.80    9.20
   8   9  -6   25.30    9.80
   8   9  -6   30.30   10.90
   7   9  -6   -5.80    7.80
   7   9  -6    6.80    8.80
   6   9  -6    7.10   16.30
   6   9  -6   24.80    9.30
   5   9  -6   27.30   10.60
   5   9  -6   31.50    9.20
   4   9  -6   33.00    9.80
   4   9  -6   45.30   10.40
   3   9  -6   46.10   10.30
   3   9  -6   67.19   10.80
   2   9  -6   -2.80    5.30
   2   9  -6   -1.20    5.70
   1   9  -6  136.59   17.30
   1   9  -6  182.88   14.90
   0   9  -6   -3.60    5.50
  -1   9  -6  122.99   16.00
  -2   9  -6    7.10    7.50
  -3   9  -6    4.50    6.40
   3  -9   6   12.60   11.20
  -4   9  -6   16.20    8.50
   4  -9   6   -0.20    8.90
  -5   9  -6   18.30   10.30
  10   8  -6  204.68   16.20
   9   8  -6   -5.40    8.70
   9   8  -6    3.60    7.40
   8   8  -6   19.90    8.30
   8   8  -6   13.80    9.20
   7   8  -6   10.40    7.00
   7   8  -6    7.10    7.20
   6   8  -6   21.10    7.50
   6   8  -6   19.00    8.60
   5   8  -6  498.45   27.70
   5   8  -6  423.56   26.10
   4   8  -6    8.80    6.80
   4   8  -6    8.70    6.40
   3   8  -6   30.10    7.70
   3   8  -6   30.80    8.40
   2   8  -6   29.00    7.20
   2   8  -6   19.20    7.10
   1   8  -6  720.73   37.30
   1   8  -6  731.53   32.00
   0   8  -6   17.90    6.80
  -3   8  -6    1.90    6.80
   3  -8   6   -8.10    6.40
  -4   8  -6   -0.90    6.80
   4  -8   6   10.10    9.50
  -5   8  -6  248.28   22.20
   5  -8   6  200.78   24.60
  -6   8  -6    6.70    9.50
   6  -8   6    9.30   10.70
   9   7  -6   -0.50    6.10
   9   7  -6    5.40    8.80
   8   7  -6   17.70    8.00
   8   7  -6   38.40    9.50
   7   7  -6    2.20    5.70
   7   7  -6   -4.50    6.10
   6   7  -6   29.90    7.60
   6   7  -6   23.00    8.30
   5   7  -6    3.20    5.40
   5   7  -6   -2.00    4.70
   4   7  -6   85.89   11.40
   4   7  -6   75.39   10.20
   3   7  -6  782.82   34.60
   3   7  -6  759.82   36.50
   2   7  -6   40.80    8.20
   2   7  -6   52.19    7.90
   1   7  -6  412.96   20.60
   1   7  -6  430.96   25.30
   0   7  -6  115.89   10.00
   0   7  -6  105.79   12.80
  -1   7  -6  974.00   37.70
  -1   7  -6 1011.30   45.30
  -2   7  -6   57.09   10.40
  -2   7  -6   86.29    6.50
   2  -7   6   74.49   13.80
  -3   7  -6  270.27   20.60
   3  -7   6  258.07   22.90
  -6   7  -6    5.70    8.00
   6  -7   6    8.00   10.60
  -7   7  -6   40.00   12.70
   7  -7   6   17.20   10.80
  11   6  -6    6.00    9.00
   9   6  -6   49.60   11.80
   8   6  -6    9.10    7.80
   8   6  -6    3.40    4.50
   7   6  -6   15.20    7.20
   7   6  -6   22.80    6.60
   6   6  -6  141.49   14.80
   6   6  -6  165.78   13.30
   5   6  -6  220.98   16.90
   5   6  -6  238.18   15.80
   4   6  -6   89.19   10.30
   4   6  -6   95.89   10.70
   3   6  -6  138.09   11.30
   3   6  -6  126.09   12.10
   2   6  -6    2.50    3.00
   2   6  -6   -0.80    4.00
   1   6  -6   48.30    8.30
   1   6  -6   65.29    7.20
   0   6  -6   46.70    6.00
   0   6  -6   47.20    5.60
   0   6  -6   47.70    8.50
  -1   6  -6  254.47   18.00
  -1   6  -6  270.17   12.40
   1  -6   6  226.78   18.60
  -2   6  -6   25.70    6.90
   2  -6   6   30.90    8.30
  -3   6  -6    5.60    2.00
  -3   6  -6   -2.10    4.70
   3  -6   6   -4.40    5.40
  -4   6  -6  101.79   12.60
   4  -6   6   97.19   16.10
  -5   6  -6  215.48   18.80
  -5   6  -6  303.97   12.80
   5  -6   6  229.18   23.20
  -7   6  -6    7.00    9.70
   7  -6   6    9.20    9.80
  -8   6  -6    7.60   11.40
   8  -6   6    4.80    9.30
  11   5  -6    0.20    8.10
  10   5  -6   89.19   15.40
   9   5  -6    6.70    7.70
   8   5  -6   41.80    5.80
   8   5  -6   49.60   11.40
   7   5  -6    0.50    5.80
   6   5  -6   76.39   10.50
   6   5  -6   92.09    9.50
   5   5  -6  600.74   29.70
   5   5  -6  590.94   26.70
   4   5  -6  309.47   17.00
   4   5  -6  278.27   17.40
   3   5  -6  101.99    9.60
   3   5  -6   90.19    8.70
   2   5  -6   32.40    5.50
   2   5  -6   35.70    6.80
   1   5  -6  507.75   25.20
   1   5  -6  536.65   22.20
   0   5  -6 1270.47   51.19
   0   5  -6 1286.17   45.90
  -1   5  -6  605.04   23.10
  -1   5  -6  635.34   29.60
   1  -5   6  594.24   30.50
  -2   5  -6  233.08   15.70
  -2   5  -6  231.28    9.90
   2  -5   6  223.58   17.20
  -3   5  -6  198.38   15.30
  -3   5  -6  237.18    9.80
   3  -5   6  202.98   17.40
  -4   5  -6  170.58    8.60
  -4   5  -6  151.68   13.60
   4  -5   6  154.88   16.10
  -5   5  -6  112.89   12.90
   5  -5   6  103.69   14.30
   5  -5   6   98.89    8.50
  -6   5  -6   -3.00    5.90
   6  -5   6   -0.90    5.00
   6  -5   6   -5.80    6.70
  -7   5  -6    0.20    6.20
   7  -5   6   -5.10    7.20
   7  -5   6    1.00    7.80
  -8   5  -6   -8.90    7.60
   8  -5   6    2.80    9.80
  11   4  -6    9.00    9.70
  10   4  -6    8.70    9.10
   9   4  -6   55.39   12.60
   8   4  -6   81.49    6.10
  -8  -4   6   70.29    5.30
   7   4  -6    5.80    5.20
   7   4  -6    4.20    2.90
  -7  -4   6   10.30    3.00
   6   4  -6    7.90    3.40
   6   4  -6    5.80    5.20
   5   4  -6  136.59    9.80
   5   4  -6  125.59   11.80
   4   4  -6 1623.44   59.59
   4   4  -6 1625.14   61.79
   3   4  -6  581.14   28.20
   2   4  -6  749.73   31.80
   2   4  -6  784.12   30.90
   1   4  -6 1445.46   52.59
   1   4  -6 1518.55   55.99
   0   4  -6    1.30    2.60
   0   4  -6    0.90    1.60
   0  -4   6    2.50    2.80
  -1   4  -6  512.45   24.20
  -1   4  -6  502.05   18.40
  -1   4  -6  513.05   18.40
   1  -4   6  488.35   25.20
  -2   4  -6 2916.01  106.59
   2  -4   6 3100.69  109.49
  -3   4  -6  627.64   29.10
  -3   4  -6  647.14   22.60
   3  -4   6  613.84   31.50
  -4   4  -6 1412.36   55.29
  -4   4  -6 1491.45   49.50
   4  -4   6 1402.76   59.39
   4  -4   6 1354.26   49.70
  -5   4  -6   93.99   10.70
  -5   4  -6   78.19   10.50
   5  -4   6   90.39   12.60
   5  -4   6   97.69    8.10
  -6   4  -6  145.79   13.90
   6  -4   6  122.69   17.50
   6  -4   6  146.89   12.30
  -7   4  -6    2.40    5.60
   7  -4   6    7.60    8.00
   7  -4   6    5.00    5.90
  -8   4  -6   13.50    8.30
   8  -4   6    8.60    9.50
   8  -4   6   21.70   10.50
  -9   4  -6  187.88   17.50
   9  -4   6  260.27   21.50
   9  -4   6  171.68   23.80
  11   3  -6    8.50    9.40
  10   3  -6   -0.50    8.10
   9   3  -6   72.69   13.90
   8   3  -6   51.19   11.00
   7   3  -6   38.40    4.10
   7   3  -6   41.80    9.40
   6   3  -6   34.20    4.70
   6   3  -6   17.70    6.00
  -6  -3   6   28.30    3.70
   5   3  -6  359.06   16.10
   5   3  -6  374.76   21.00
  -5  -3   6  367.56   16.10
   4   3  -6  457.25   22.20
   4   3  -6  449.26   19.40
  -4  -3   6  429.16   19.10
   3   3  -6   45.10    6.00
   3   3  -6   59.69    6.20
  -3  -3   6   67.69    5.50
   2   3  -6   17.10    3.80
   2   3  -6   19.50    3.90
  -2  -3   6   19.20    3.50
  -2  -3   6   21.00    4.20
   1   3  -6    5.70    2.90
   1   3  -6   13.70    2.80
   1   3  -6    9.20    3.10
  -1  -3   6   10.60    3.40
  -1  -3   6    9.80    2.50
   0   3  -6 2418.56   86.59
   0   3  -6 2510.95   82.79
   0   3  -6 2483.05   87.19
   0  -3   6 2456.45   87.59
   1  -3   6 1329.37   51.39
  -2   3  -6  268.77   14.80
   2  -3   6  252.77   15.60
  -3   3  -6    1.30    3.10
   3  -3   6   -0.80    1.10
   3  -3   6   -0.80    3.00
  -4   3  -6   43.30    3.60
   4  -3   6   25.60    6.80
   4  -3   6   31.80    4.50
  -5   3  -6  193.38   13.40
   5  -3   6  206.18   17.50
   5  -3   6  221.48   12.10
  -6   3  -6  643.94   27.00
  -6   3  -6  653.03   29.10
   6  -3   6  668.43   28.30
   6  -3   6  605.14   34.40
  -7   3  -6   10.40    6.60
   7  -3   6   22.20    8.00
   7  -3   6   16.50    9.20
  -8   3  -6   -7.00    4.70
   8  -3   6   -4.20    6.30
   8  -3   6    1.10    7.30
  -9   3  -6   81.59   12.40
   9  -3   6   91.59   15.60
   9  -3   6   44.50   12.40
  10  -3   6  141.49   20.30
  11   2  -6    6.70    9.90
  10   2  -6   33.50   11.10
   9   2  -6    3.30    7.00
   8   2  -6   29.50    9.30
   7   2  -6   -0.90    4.70
   6   2  -6   57.19    4.10
   6   2  -6   68.09    9.90
  -6  -2   6   47.10    3.90
   5   2  -6  200.08   14.50
   5   2  -6  220.68   10.10
  -5  -2   6  213.88   10.10
   4   2  -6  162.78   12.00
   4   2  -6  160.28    8.80
  -4  -2   6  165.98    8.90
   3   2  -6    2.30    1.70
   3   2  -6    5.00    2.80
  -3  -2   6    3.30    2.10
   2   2  -6   21.30    3.70
   2   2  -6   19.70    3.70
  -2  -2   6   19.40    3.50
  -2  -2   6   21.00    3.70
   1   2  -6   96.69    6.20
   1   2  -6  100.29    6.90
   1   2  -6   97.19    7.20
  -1  -2   6  104.79    6.30
  -1  -2   6   97.09    6.90
   0   2  -6 2328.47   78.49
   0   2  -6 2189.48   74.99
   0  -2   6 2223.78   74.89
   0  -2   6 2219.58   78.09
   0  -2   6 2222.18   78.09
  -1   2  -6    9.10    3.00
  -1   2  -6   10.60    2.90
   1  -2   6    7.40    2.50
   1  -2   6    8.10    2.80
  -2   2  -6 2129.39   75.39
   2  -2   6 2033.90   74.89
   2  -2   6 2208.48   76.69
  -3   2  -6   15.90    3.90
   3  -2   6   19.90    4.90
   3  -2   6   23.60    2.40
  -4   2  -6  547.65   26.30
   4  -2   6  549.05   21.50
   4  -2   6  566.44   27.50
  -5   2  -6    2.90    3.40
   5  -2   6    9.40    5.60
   5  -2   6    9.60    3.30
  -6   2  -6  120.19   11.00
   6  -2   6  122.29    9.50
   6  -2   6   93.49   12.10
  -7   2  -6   22.30    5.30
   7  -2   6   10.90    6.80
   7  -2   6   15.60    5.10
  -8   2  -6   14.00    5.20
   8  -2   6    5.20    5.80
   8  -2   6    3.00    5.30
  -9   2  -6    6.30    4.80
   9  -2   6    8.90    7.30
   9  -2   6   -3.90    7.10
  10  -2   6   -5.70    7.90
  11   1  -6   23.20   12.10
  11   1  -6   20.60    9.70
  10   1  -6   21.00   10.00
   9   1  -6    3.70    7.60
   8   1  -6   17.20    8.40
   7   1  -6    7.20    6.40
   6   1  -6  122.89   12.30
  -6  -1   6  124.09    5.40
   5   1  -6    5.60    2.10
   5   1  -6    0.70    3.40
  -5  -1   6    2.10    1.90
   4   1  -6  406.16   16.10
   4   1  -6  421.06   21.00
  -4  -1   6  374.26   16.00
   3   1  -6    5.20    3.10
   3   1  -6    4.60    1.90
  -3  -1   6    2.10    1.90
   2   1  -6 2448.66   86.19
   2   1  -6 2590.44   88.29
  -2  -1   6 2521.25   87.79
  -2  -1   6 2574.04   86.59
   1   1  -6   43.50    4.40
   1   1  -6   47.30    4.30
  -1  -1   6   42.90    4.20
  -1  -1   6   43.80    4.10
   0   1  -6 1706.53   57.89
   0   1  -6 1634.84   58.99
   0   1  -6 1664.73   57.39
   0  -1   6 1688.83   57.19
   0  -1   6 1687.93   58.19
  -1   1  -6   24.20    3.50
  -1   1  -6   22.30    3.00
  -1   1  -6   22.70    2.20
   1  -1   6   22.50    3.40
   1  -1   6   26.90    3.50
   1  -1   6   24.70    2.20
  -2   1  -6 2081.49   70.79
  -2   1  -6 2060.29   70.99
   2  -1   6 2034.90   70.79
   2  -1   6 1870.41   70.89
   2  -1   6 2037.30   67.49
  -3   1  -6  192.48   10.80
   3  -1   6  188.38   10.50
   3  -1   6  176.88   11.40
   3  -1   6  183.78    8.50
  -4   1  -6 1316.27   48.30
   4  -1   6 1262.07   50.89
   4  -1   6 1318.57   48.10
   4  -1   6 1322.97   46.60
  -5   1  -6   53.09    6.30
   5  -1   6   58.39    6.20
   5  -1   6   61.39    7.10
   5  -1   6   54.39    8.00
  -6   1  -6   48.50    6.90
   6  -1   6   39.00    8.40
   6  -1   6   36.60    6.20
  -7   1  -6    8.10    3.60
   7  -1   6    7.50    5.00
   7  -1   6    5.80    5.60
  -8   1  -6   45.60    6.40
   8  -1   6   42.30   10.80
   8  -1   6   37.30    8.60
  10  -1   6  -11.50    6.90
  10  -1   6    2.60    8.20
  11   0  -6    8.40    7.30
  11   0  -6   -2.00    9.50
  10   0  -6    0.90    6.00
  10   0  -6   -2.60    8.00
   9   0  -6    5.10    7.30
   8   0  -6    2.50    5.80
   7   0  -6   -0.30    4.90
   6   0  -6  303.57   19.90
  -6   0   6  282.67   11.50
  -6   0   6  328.17   11.80
   5   0  -6   14.10    4.90
  -5   0   6   26.00    3.20
  -5   0   6   26.70    3.10
   4   0  -6  286.67   16.90
   4   0  -6  287.77   12.30
  -4   0   6  273.37   12.20
   3   0  -6    5.00    1.90
   3   0  -6    1.80    2.40
  -3   0   6    3.10    1.70
   2   0  -6  497.85   21.80
   2   0  -6  494.45   19.60
  -2   0   6  486.25   21.00
  -2   0   6  492.15   19.70
   1   0  -6    0.70    1.30
   1   0  -6    0.70    1.20
  -1   0   6    0.60    1.20
  -1   0   6   -0.20    1.30
   0   0  -6 3034.40  107.19
   0   0  -6 3218.58  104.89
   0   0  -6 3136.39  107.09
   0   0   6 3190.68  106.89
   0   0   6 3257.37  107.49
   0   0   6 3179.18  104.99
  -1   0  -6  311.47   14.20
  -1   0  -6  309.97   13.20
   1   0   6  315.17   13.00
   1   0   6  315.27   13.20
  -2   0  -6  316.47   14.50
   2   0   6  304.07   14.10
   2   0   6  311.37   14.20
   2   0   6  322.07   13.40
  -3   0  -6  250.47   12.50
   3   0   6  257.97   12.00
   3   0   6  228.48   12.80
  -4   0  -6   10.30    3.00
   4   0   6   14.80    4.40
   4   0   6    8.30    2.70
   4   0   6   13.90    3.10
  -5   0  -6   19.90    4.10
   5   0   6   12.30    4.70
   5   0   6   16.30    3.90
  -6   0  -6  178.68   11.20
   6   0   6  180.98   14.80
   6   0   6  221.58   11.10
   6   0   6  182.28   12.70
  -8   0  -6  304.47   16.10
   8   0   6  287.57   19.50
   8   0   6  317.17   14.30
   8   0   6  302.77   25.70
  -9   0  -6   51.99    6.20
   9   0   6   43.40   10.90
   9   0   6   47.60   10.60
  10   0   6   30.00   10.90
  11   0   6   20.80   10.70
  11   0   6   16.70   11.70
  10  -1  -6   26.60   10.10
  10  -1  -6   51.39   13.80
   9  -1  -6   28.70   10.70
   9  -1  -6   21.80    8.20
   8  -1  -6    3.80    5.70
   7  -1  -6    7.70    5.20
   7  -1  -6    0.70    5.20
   6  -1  -6   30.80    7.60
   6  -1  -6   29.20    6.30
  -6   1   6   28.10    3.60
   5  -1  -6  107.69   11.40
   5  -1  -6  132.99    9.90
  -5   1   6  122.59    7.00
  -5   1   6  102.09    7.00
   4  -1  -6  169.08   13.20
  -4   1   6  169.98    9.00
  -4   1   6  161.38    8.70
   3  -1  -6    1.20    2.20
  -3   1   6    2.30    1.80
   2  -1  -6  210.88    9.20
   2  -1  -6  197.68   12.40
   2  -1  -6  204.28   10.60
  -2   1   6  212.88   12.10
  -2   1   6  235.38   10.90
   1  -1  -6    3.10    2.00
   1  -1  -6    6.00    2.50
   1  -1  -6    4.80    0.90
  -1   1   6    3.30    1.80
  -1   1   6    0.50    1.90
   0  -1  -6 2715.33   91.89
   0  -1  -6 2604.84   90.79
   0   1   6 2645.74   91.19
  -1  -1  -6  375.06   17.00
  -1  -1  -6  380.36   16.80
   1   1   6  398.86   18.00
   1   1   6  396.66   16.80
  -2  -1  -6   20.30    3.70
   2   1   6   26.20    4.00
   2   1   6   24.50    3.60
  -3  -1  -6  735.33   28.20
   3   1   6  686.63   27.50
  -4  -1  -6   69.49    6.50
   4   1   6   59.19    6.20
   4   1   6   72.69    6.00
  -5  -1  -6  398.36   18.10
   5   1   6  368.96   17.10
   5   1   6  415.96   19.50
  -6  -1  -6   10.10    3.50
   6   1   6   17.50    2.90
   6   1   6   11.00    4.50
  -8  -1  -6  129.99   10.20
   8   1   6  141.69   14.30
   9   1   6   33.20    9.20
   9   1   6   58.89   11.80
   9   1   6   41.70    6.00
  10   1   6   41.10   11.20
  10   1   6   39.60   10.20
  11   1   6    7.50    8.90
  11   1   6    0.40    9.60
  10  -2  -6   13.10    9.10
  10  -2  -6   19.40   11.80
   9  -2  -6   57.49   11.70
   9  -2  -6   62.09   14.30
   8  -2  -6  115.09   14.20
   8  -2  -6  104.69   16.30
   7  -2  -6    9.30    5.80
   7  -2  -6   -0.20    5.00
  -7   2   6    1.90    3.10
   6  -2  -6  613.24   30.00
   6  -2  -6  683.93   34.40
  -6   2   6  578.44   24.60
  -6   2   6  690.93   25.80
   5  -2  -6    9.40    5.40
   5  -2  -6    9.50    4.20
  -5   2   6   10.40    3.30
   4  -2  -6  455.25   21.30
   4  -2  -6  469.35   25.00
  -4   2   6  463.85   19.90
  -4   2   6  497.85   20.20
   3  -2  -6  100.59    7.20
   3  -2  -6   79.39    9.20
  -3   2   6   90.59    7.00
  -3   2   6   96.89    6.90
   2  -2  -6  492.75   25.30
   2  -2  -6  474.85   18.80
  -2   2   6  460.45   19.90
  -2   2   6  456.95   19.80
   1  -2  -6  921.61   32.00
   1  -2  -6  940.61   37.10
  -1   2   6  894.71   34.50
  -1   2   6  898.41   35.90
  -1   2   6  917.91   31.60
   0  -2  -6 1413.46   51.79
   0  -2  -6 1452.25   53.29
   0   2   6 1404.46   51.29
   0   2   6 1422.26   48.00
   0   2   6 1442.36   52.49
  -1  -2  -6    8.60    2.60
  -1  -2  -6   15.70    4.00
   1   2   6   14.10    3.20
   1   2   6   12.70    2.80
  -2  -2  -6   59.09    5.80
   2   2   6   75.39    6.00
   2   2   6   54.79    5.80
  -3  -2  -6  884.31   34.00
   3   2   6  862.91   33.50
  -4  -2  -6 1961.50   68.99
   4   2   6 1919.91   68.39
  -5  -2  -6   77.69    7.20
   5   2   6   55.99    6.00
   5   2   6   73.49    7.90
  -6  -2  -6   32.20    5.20
   6   2   6   26.60    6.30
   7   2   6   35.50    4.90
   8   2   6  283.77   14.50
   8   2   6  349.47   14.40
   8   2   6  306.87   20.40
  10   2   6   88.99   14.30
  11   2   6   17.40   11.10
  11   2   6    7.00    7.60
   9  -3  -6   -5.30    7.40
   9  -3  -6   -2.10   11.40
   8  -3  -6   23.80    9.00
   8  -3  -6   31.20   12.80
  -8   3   6   20.70    4.30
   7  -3  -6   21.30    7.90
   7  -3  -6   26.20   10.20
  -7   3   6   31.00    6.10
   6  -3  -6  184.98   15.40
   6  -3  -6  195.28   18.70
  -6   3   6  185.88   11.70
   5  -3  -6   77.29   12.10
   5  -3  -6   86.69    9.50
  -5   3   6   74.59    7.60
   4  -3  -6  189.68   12.80
   4  -3  -6  192.68   15.40
  -4   3   6  202.78   12.40
   3  -3  -6  192.98   14.80
   3  -3  -6  197.18   11.80
  -3   3   6  187.68   11.50
   2  -3  -6   43.60    8.00
   2  -3  -6   31.20    4.40
  -2   3   6   23.60    3.50
  -2   3   6   45.30    5.70
   1  -3  -6   49.70    4.60
   1  -3  -6   44.20    8.10
  -1   3   6   54.49    5.80
  -1   3   6   52.89    4.20
   0  -3  -6 1052.89   42.70
   0   3   6 1072.69   41.00
   0   3   6 1089.89   38.10
   1   3   6 3972.40  135.49
   2   3   6  193.68   11.40
   3   3   6  550.34   23.70
   4   3   6  117.69    8.60
   5   3   6   71.29    6.90
   6   3   6  187.08   14.20
   6   3   6  195.28   11.40
   7   3   6   41.00    8.00
   7   3   6   42.10    5.80
   8   3   6  190.18   11.70
   8   3   6  190.88   16.70
   9   3   6   52.19    6.30
   9   3   6   62.99   12.20
  10   3   6   68.79    6.20
  11   3   6   21.00   10.00
   9  -4  -6   40.30   15.50
   9  -4  -6   26.20   10.70
   8  -4  -6   58.99   13.20
   8  -4  -6   73.59   16.90
  -8   4   6   80.49    9.50
   7  -4  -6   32.20   13.20
   7  -4  -6   42.00   10.40
  -7   4   6   29.00    7.30
   6  -4  -6   48.70    9.60
   6  -4  -6   51.99   12.30
  -6   4   6   49.10    7.30
   5  -4  -6  259.57   18.20
   5  -4  -6  276.37   21.40
  -5   4   6  291.67   16.80
   4  -4  -6  155.78   15.30
   4  -4  -6  181.88   13.50
  -4   4   6  168.28   12.10
   3  -4  -6   77.69   10.10
  -3   4   6   62.09    8.20
   2  -4  -6  234.98   13.60
   2  -4  -6  217.58   16.40
  -2   4   6  236.58   12.10
  -2   4   6  244.68   14.30
   1  -4  -6  368.36   21.20
  -1   4   6  395.46   19.40
  -1   4   6  388.36   17.00
   0  -4  -6  793.42   34.90
   0   4   6  780.92   32.70
   1   4   6  508.75   23.30
   2   4   6   26.80    5.20
   3   4   6   32.60    5.40
   4   4   6   58.09    6.80
   5   4   6  828.42   33.70
   6   4   6  163.18   14.20
   6   4   6  153.98   10.90
   7   4   6   -0.90    3.70
   7   4   6   -0.50    2.70
   8   4   6  293.37   16.10
   8   4   6  343.37   22.20
   9   4   6    0.80   11.10
  10   4   6  278.87   24.20
  10   4   6  321.67   15.40
  11   4   6    9.80    9.30
   8  -5  -6   22.60   10.40
   8  -5  -6    1.40   10.20
  -8   5   6    5.40    5.70
   7  -5  -6   20.50   10.30
   7  -5  -6   17.90    9.20
  -7   5   6   23.90    8.10
   6  -5  -6   77.29   12.60
   6  -5  -6   67.59   14.10
  -6   5   6   74.59   10.80
   5  -5  -6  221.38   20.20
   5  -5  -6  232.38   17.70
  -5   5   6  202.38   15.00
   4  -5  -6  118.79   14.90
   4  -5  -6  131.19   13.10
  -4   5   6  133.39   11.70
   3  -5  -6  303.87   18.50
   3  -5  -6  289.87   21.10
  -3   5   6  298.97   18.00
   2  -5  -6   16.80    7.10
   2  -5  -6   13.00    4.70
  -2   5   6   17.30    5.70
   1  -5  -6 1961.10   76.79
  -1   5   6 2011.50   73.99
   0  -5  -6  503.15   26.70
   0   5   6  482.95   21.70
   0   5   6  501.15   24.40
   1   5   6  367.66   19.80
   1   5   6  369.96   18.10
   2   5   6   84.69    8.80
   3   5   6  653.03   29.10
   4   5   6   78.99    8.60
   5   5   6  262.87   15.60
   6   5   6    2.80    4.10
   7   5   6    5.40    5.80
   7   5   6   -1.40    4.10
   8   5   6   26.30    8.50
   8   5   6   28.50    6.50
   9   5   6   71.09   12.90
   9   5   6   70.99    9.70
  10   5   6   -0.40    4.90
  10   5   6    6.50    8.00
  11   5   6    6.80    8.50
   7  -6  -6   70.99   15.10
   7  -6  -6   85.29   17.80
  -7   6   6  112.99   14.90
   6  -6  -6    6.20    7.80
   6  -6  -6  -11.70    7.40
  -6   6   6   11.20    7.10
   5  -6  -6  251.37   19.50
   5  -6  -6  176.68   20.50
  -5   6   6  187.28   16.10
   4  -6  -6   24.70    8.00
   4  -6  -6   20.50    9.00
  -4   6   6   14.20    6.30
   3  -6  -6  147.99   16.30
   3  -6  -6  132.69   13.30
  -3   6   6  157.48   14.00
   2  -6  -6   22.30    6.60
   2  -6  -6   21.70    7.90
  -2   6   6   25.10    7.10
   1  -6  -6   67.89   11.70
  -1   6   6   61.69    9.20
   0   6   6  424.56   23.40
   1   6   6 1290.97   52.49
   2   6   6    2.70    3.90
   3   6   6  572.34   27.70
   4   6   6   10.30    5.10
   5   6   6  233.28   15.70
   6   6   6   84.89   10.20
   7   6   6   82.19   11.30
   7   6   6   95.89   12.70
   8   6   6    9.40    7.10
   8   6   6   -0.80    4.30
   9   6   6   29.60    8.50
   9   6   6   22.20    9.40
  10   6   6  153.68   12.30
  11   6   6    4.70   10.30
   7  -7  -6   47.40   13.90
   7  -7  -6   52.89   16.00
  -7   7   6   69.89   15.40
   6  -7  -6   -3.00    7.50
   6  -7  -6    5.00   11.10
  -6   7   6    4.70    9.10
   5  -7  -6   -5.20    6.70
   5  -7  -6   -4.30    7.50
  -5   7   6    4.40    7.50
   4  -7  -6   -1.90    7.10
   4  -7  -6   -4.10    6.10
  -4   7   6    0.80    6.20
   3  -7  -6   96.99   12.70
   3  -7  -6   98.19   15.30
  -3   7   6   85.79   12.90
   2  -7  -6   34.60    9.50
  -2   7   6   23.70    7.70
  -1   7   6  364.26   23.00
   0   7   6  275.47   19.50
   1   7   6    4.10    5.10
   2   7   6  334.77   21.40
   3   7   6   34.90    8.30
   4   7   6   19.30    6.40
   5   7   6  324.07   20.60
   6   7   6   83.79   12.10
   7   7   6   -1.40    4.70
   7   7   6    3.00    5.90
   8   7   6   -4.20    5.80
   8   7   6    2.10    5.50
   9   7   6   89.79   13.20
   9   7   6  107.19   15.10
  10   7   6    6.20    7.80
  10   7   6    2.40    8.40
   6  -8  -6  -17.50    9.50
   6  -8  -6   -9.30    9.30
  -6   8   6    4.70   11.00
   5  -8  -6  117.09   17.50
   5  -8  -6  117.19   21.20
  -5   8   6  131.89   18.20
   4  -8  -6   43.90   12.80
   4  -8  -6   24.70   10.20
  -4   8   6   22.50    9.40
  -3   8   6   16.80    8.30
  -1   8   6  229.98   19.30
   0   8   6    7.10    5.90
   1   8   6   26.20    8.00
   2   8   6  321.27   22.10
   3   8   6   14.30    7.10
   4   8   6   88.29   13.00
   5   8   6   20.00    7.10
   6   8   6    4.70    6.40
   7   8   6    8.90    8.10
   8   8   6   28.90    9.00
   8   8   6   23.60    9.90
   9   8   6   59.19   12.10
   9   8   6   38.00   11.60
  10   8   6   43.50   13.30
  10   8   6   45.80   12.50
   4  -9  -6   30.30   11.30
  -4   9   6    2.50    9.00
  -3   9   6   26.00    9.70
  -2   9   6   -5.00    5.40
  -1   9   6   86.19   14.10
   0   9   6   58.09   12.20
   1   9   6  160.38   17.60
   2   9   6   11.70    7.30
   3   9   6  106.59   14.10
   4   9   6   19.70    8.50
   5   9   6   10.50    7.40
   6   9   6   70.99   12.20
   7   9   6    3.90    7.30
   8   9   6   -5.50    6.60
   8   9   6   -5.60    7.00
   9   9   6   29.30   11.40
   9   9   6   26.50   11.00
  -3  10   6   26.50   11.90
  -2  10   6   14.60    9.80
  -1  10   6   -4.50    6.70
   0  10   6  147.79   18.70
   1  10   6    6.10    8.10
   2  10   6   13.90    7.90
   3  10   6   -4.70    7.20
   4  10   6   17.90    9.10
   5  10   6  123.09   17.70
   6  10   6   53.49   12.10
   7  10   6   24.40   10.30
   8  10   6    5.60    8.40
   8  10   6    0.00    8.50
  -1  11   6   -8.50    6.90
   0  11   6   27.60   11.10
   1  11   6    7.80    8.80
   2  11   6   44.10   13.20
   3  11   6   16.20   10.10
   4  11   6   74.89   14.10
   5  11   6   11.20    8.30
   6  11   6   13.30    8.60
   7  11   6   27.00   10.70
   6  11  -7   27.40   11.10
   6  11  -7    3.70    9.70
   5  11  -7   58.79   14.70
   5  11  -7   53.99   13.40
   4  11  -7   16.70    9.80
   4  11  -7    2.00    8.40
   3  11  -7   15.50    9.40
   3  11  -7   24.10   10.60
   2  11  -7  -15.00    8.60
   2  11  -7   13.20    9.80
   1  11  -7   38.30   11.90
   8  10  -7   20.20   11.30
   8  10  -7    7.70   10.20
   7  10  -7    2.60    8.60
   7  10  -7    0.60    9.20
   6  10  -7   21.60   10.40
   6  10  -7   11.20    8.90
   5  10  -7   13.10    8.60
   5  10  -7   14.60    9.60
   4  10  -7    3.50    7.10
   4  10  -7    2.30    7.90
   3  10  -7   54.59   11.90
   3  10  -7   41.00   10.30
   2  10  -7    0.90    7.80
   2  10  -7    5.80    7.50
   1  10  -7   34.40   11.90
   1  10  -7   33.50    9.10
   0  10  -7   34.60   11.40
  -1  10  -7  113.09   12.50
  -1  10  -7   72.09   15.40
  -2  10  -7    7.40    8.80
  -3  10  -7   95.19   16.30
   9   9  -7   -5.60    7.60
   9   9  -7   16.40   10.80
   8   9  -7    1.40   15.70
   8   9  -7   19.40    9.50
   7   9  -7   -1.60    6.80
   7   9  -7   -6.80    8.60
   6   9  -7   -0.10    6.50
   6   9  -7   -3.80    6.20
   5   9  -7  136.49   16.50
   5   9  -7  146.79   16.10
   4   9  -7   10.30    7.50
   4   9  -7   17.40    7.70
   3   9  -7   61.09   11.10
   3   9  -7   37.90   10.50
   2   9  -7    0.60    5.90
   2   9  -7   10.80    7.10
   1   9  -7   12.90    8.40
   1   9  -7   26.00    6.90
   0   9  -7   17.80    8.90
   0   9  -7   25.20    7.50
  -1   9  -7    7.90    7.60
  -3   9  -7    2.90    7.30
   3  -9   7    1.40    9.40
  -4   9  -7   -2.20    7.20
   4  -9   7    2.70   10.00
  10   8  -7  228.38   17.50
   9   8  -7   -1.90    8.20
   9   8  -7   -6.90    9.50
   8   8  -7   67.09   13.40
   8   8  -7   31.30   11.10
   7   8  -7    3.00    6.50
   7   8  -7   11.10    7.90
   6   8  -7   11.70    7.20
   6   8  -7    3.50    6.60
   5   8  -7  123.99   14.40
   5   8  -7  131.89   14.40
   4   8  -7   32.60    8.90
   4   8  -7   33.70    8.30
   3   8  -7    4.50    6.00
   3   8  -7    4.40    5.70
   2   8  -7   15.30    7.30
   2   8  -7   21.90    6.40
   1   8  -7  741.03   38.50
   1   8  -7  761.52   32.60
  -1   8  -7   14.50    8.00
  -1   8  -7   11.90    4.30
  -2   8  -7    1.50    6.10
   2  -8   7    1.80    8.30
  -3   8  -7   -5.40    5.70
   3  -8   7   -5.80    8.20
  -5   8  -7    6.90    8.20
   5  -8   7    3.50    9.30
  -6   8  -7   -2.40    8.10
   6  -8   7    2.60    9.50
  10   7  -7    7.30    8.90
   9   7  -7   20.40    7.60
   9   7  -7   13.60    8.60
   8   7  -7    5.10    6.70
   8   7  -7    6.50    6.60
   7   7  -7   43.00   10.00
   7   7  -7   54.29    9.70
   6   7  -7   13.00    7.10
   6   7  -7   15.30    6.70
   5   7  -7  106.19   12.60
   5   7  -7  122.19   13.40
   4   7  -7  376.26   22.50
   4   7  -7  355.56   21.60
   3   7  -7  287.47   17.50
   3   7  -7  262.57   18.80
   2   7  -7   63.39   11.00
   2   7  -7   69.59    9.80
   1   7  -7  824.92   39.20
   0   7  -7    3.80    3.30
   0   7  -7   -0.30    5.10
   0   7  -7    5.30    3.70
  -1   7  -7  410.46   18.50
  -1   7  -7  450.85   19.40
  -1   7  -7  402.96   25.80
  -2   7  -7    4.30    5.90
   2  -7   7   -3.90    5.30
  -3   7  -7  582.84   21.00
  -3   7  -7  502.95   30.30
   3  -7   7  542.95   34.20
  -5   7  -7   -2.80    6.60
   5  -7   7   -6.90    7.70
  -6   7  -7   -4.70    7.30
   6  -7   7    0.70    9.60
  -7   7  -7  -19.20    9.10
   7  -7   7   -4.90   10.60
   9   6  -7   19.50    7.70
   9   6  -7   -5.30    7.60
   8   6  -7    1.90    6.70
   8   6  -7   21.50    6.10
   7   6  -7   83.59   12.70
   7   6  -7   87.59   11.50
   6   6  -7   47.80    8.80
   6   6  -7   41.50    9.40
   5   6  -7  461.05   26.00
   5   6  -7  489.65   24.70
   4   6  -7   76.39   10.00
   4   6  -7   68.19    9.50
   3   6  -7    8.60    4.20
   3   6  -7    9.20    5.00
   2   6  -7  326.87   20.00
   2   6  -7  316.07   17.10
   1   6  -7  411.36   23.70
   1   6  -7  446.76   20.20
   0   6  -7  409.76   24.50
   0   6  -7  531.05   21.60
   0   6  -7  416.96   19.10
  -1   6  -7  279.17   18.80
  -1   6  -7  276.67   12.70
  -1   6  -7  267.97   12.40
   1  -6   7  271.67   20.10
  -2   6  -7   24.30    3.30
  -2   6  -7   17.50    6.00
   2  -6   7   14.30    7.00
  -3   6  -7    9.30    2.20
  -3   6  -7    4.80    5.50
   3  -6   7   12.80    7.40
  -4   6  -7   46.70    9.50
   4  -6   7   30.80   12.90
  -5   6  -7  432.36   26.80
  -5   6  -7  527.95   18.70
   5  -6   7  416.26   31.40
  -6   6  -7   -0.70    7.50
   6  -6   7    3.80    8.60
  -7   6  -7  100.59   17.60
   7  -6   7   65.29   16.00
  -8   6  -7   -1.40   10.70
  11   5  -7   20.00   11.10
  10   5  -7   12.50    8.70
   9   5  -7   25.30   10.50
   9   5  -7   30.10    4.70
   8   5  -7   22.00    9.30
   8   5  -7    8.70    3.40
   7   5  -7   18.00    5.10
   7   5  -7    5.80    5.50
   6   5  -7  103.89   10.50
   6   5  -7  112.79   13.00
   5   5  -7  334.77   20.50
   5   5  -7  329.97   18.40
   4   5  -7   10.00    4.70
   4   5  -7   10.60    4.50
   3   5  -7  103.79    9.70
   3   5  -7   94.09    9.20
   2   5  -7    9.00    3.50
   2   5  -7    4.20    3.70
   1   5  -7  878.31   37.40
   1   5  -7  847.72   33.20
   0   5  -7  433.96   17.60
   0   5  -7  408.16   22.20
  -1   5  -7   -0.90    2.90
  -1   5  -7    3.90    1.80
  -1   5  -7   -2.10    1.40
   1  -5   7    5.20    4.80
  -2   5  -7    1.50    4.40
   2  -5   7    3.50    4.50
  -3   5  -7   -0.30    4.00
   3  -5   7   -2.60    4.40
  -4   5  -7  237.78   16.90
   4  -5   7  183.98   18.00
  -5   5  -7   -0.30    5.30
  -6   5  -7  101.99   14.70
   6  -5   7  126.69    8.80
   6  -5   7   72.09   14.90
  -7   5  -7   23.30    8.70
   7  -5   7   28.10   11.00
  11   4  -7   44.20   14.10
  10   4  -7   51.39   13.50
   9   4  -7   12.40    8.00
   8   4  -7   34.70   10.00
   8   4  -7   47.40    5.10
   7   4  -7   45.90    6.00
   7   4  -7   35.80    9.30
   6   4  -7   81.89   11.50
   6   4  -7   97.59    8.10
  -6  -4   7   93.09    8.20
   5   4  -7   16.20    6.10
   5   4  -7   15.40    4.10
   4   4  -7  239.88   14.00
   4   4  -7  229.98   14.90
   3   4  -7   70.79    7.70
   3   4  -7   75.89    7.90
   2   4  -7  742.33   29.90
   2   4  -7  720.53   31.20
   1   4  -7 1054.59   38.80
   1   4  -7 1045.80   42.10
   0   4  -7   53.19    7.20
   0   4  -7   39.80    3.90
   0  -4   7   41.90    7.40
  -1   4  -7   64.99    3.50
  -1   4  -7   68.99    8.40
   1  -4   7   76.99    9.10
  -2   4  -7  257.57   15.70
   2  -4   7  227.78   16.40
  -3   4  -7  515.75   26.40
   3  -4   7  595.14   29.80
  -4   4  -7  113.89   11.30
   4  -4   7  110.99   13.50
  -5   4  -7    3.60    5.00
   5  -4   7    0.90    3.10
   5  -4   7   -1.90    5.80
  -6   4  -7    2.60    5.20
   6  -4   7    6.90    4.30
   6  -4   7    3.40    7.10
  -7   4  -7   25.50    8.10
   7  -4   7   25.60    6.80
   7  -4   7    3.80    6.80
  -8   4  -7    0.70    8.60
   8  -4   7   18.90    9.60
   8  -4   7   15.50    8.80
  -9   4  -7    1.70    8.20
   9  -4   7   -5.40    9.40
  11   3  -7    1.80    9.80
  10   3  -7   18.90    9.50
   9   3  -7    1.20    8.10
   7   3  -7  120.29   13.70
   7   3  -7  137.79    7.90
  -7  -3   7  132.79    7.50
   6   3  -7  106.79    7.50
   6   3  -7   94.79   11.10
   5   3  -7   35.80    7.60
  -5  -3   7   45.50    4.80
   4   3  -7  100.99    9.50
   4   3  -7   94.29    7.60
  -4  -3   7  103.29    7.50
   3   3  -7  209.08   12.20
  -3  -3   7  222.78   12.40
   2   3  -7   82.69    7.20
   2   3  -7   94.69    7.90
  -2  -3   7   99.79    7.40
   1   3  -7  215.08   10.90
   1   3  -7  235.38   12.60
   1   3  -7  208.98   12.90
  -1  -3   7  218.98   10.50
   0   3  -7 4987.80  165.88
   0   3  -7 4979.50  173.38
   0  -3   7 5085.09  171.18
  -1   3  -7  444.86   21.40
   1  -3   7  451.15   22.50
  -2   3  -7  772.92   33.50
   2  -3   7  830.92   35.20
  -3   3  -7    1.60    3.50
   3  -3   7   -0.90    3.20
  -4   3  -7  686.63   30.10
   4  -3   7  681.53   24.20
   4  -3   7  609.44   32.20
  -5   3  -7  540.35   26.10
   5  -3   7  584.04   23.00
   5  -3   7  509.45   29.90
  -6   3  -7   36.90    7.20
   6  -3   7   24.00    8.30
   6  -3   7   33.10    6.40
  -7   3  -7   87.99   11.70
   7  -3   7   59.99   13.40
  -8   3  -7   43.40    8.50
   8  -3   7   39.80   10.30
   8  -3   7   22.50   10.10
  -9   3  -7   17.20    7.00
   9  -3   7   11.30    9.10
   9  -3   7    5.50    9.00
  11   2  -7    1.20    8.60
  10   2  -7   25.80   10.90
   9   2  -7   -2.00    6.80
   8   2  -7   45.30   16.90
   7   2  -7    2.20    5.60
   6   2  -7  198.68    9.30
   6   2  -7  193.08   15.30
  -6  -2   7  188.58    9.20
   5   2  -7   43.90    4.70
   5   2  -7   52.59    8.70
  -5  -2   7   39.40    4.90
   4   2  -7  152.68    9.10
   4   2  -7  156.18   11.90
  -4  -2   7  170.38    9.30
   3   2  -7    7.40    3.40
  -3  -2   7   12.70    2.60
   2   2  -7   14.00    3.50
   2   2  -7   13.30    3.40
  -2  -2   7   13.40    3.10
  -2  -2   7   10.00    3.10
   1   2  -7  416.56   17.80
   1   2  -7  414.66   18.90
  -1  -2   7  422.16   19.10
  -1  -2   7  450.25   17.90
   0   2  -7   70.49    6.40
   0   2  -7   68.79    5.80
   0   2  -7   62.19    4.30
   0  -2   7   66.69    4.30
   0  -2   7   70.49    6.20
   0  -2   7   70.49    6.20
  -1   2  -7  103.39    8.00
  -1   2  -7   92.29    7.20
   1  -2   7   99.19    8.10
  -2   2  -7    8.60    3.20
   2  -2   7    8.70    3.60
  -3   2  -7   12.90    4.40
   3  -2   7   13.40    1.70
   3  -2   7   15.80    4.90
  -4   2  -7  312.67   16.30
   4  -2   7  299.77   18.60
   4  -2   7  293.47   12.80
  -5   2  -7   71.89    8.60
   5  -2   7   63.19    5.90
   5  -2   7   52.49    9.80
  -6   2  -7   97.09    9.90
   6  -2   7   98.09    8.60
   6  -2   7  120.59   13.90
  -7   2  -7    2.40    4.60
   7  -2   7   -5.20    5.90
   7  -2   7   -0.60    3.60
  -8   2  -7   63.89    9.70
   8  -2   7   38.10   10.80
   8  -2   7   61.39    9.80
  -9   2  -7   28.30    6.70
   9  -2   7   35.00   11.50
   9  -2   7   23.90    8.70
  10  -2   7    6.50    9.80
  10  -2   7  -12.40    6.40
  11   1  -7    2.80    8.90
  11   1  -7   -9.40    6.80
  10   1  -7    1.00    7.40
   9   1  -7    0.30    6.00
   7   1  -7   10.60    6.60
   6   1  -7  860.51   40.00
  -6  -1   7  859.81   30.60
   5   1  -7  105.89    6.70
   5   1  -7  103.49   10.70
  -5  -1   7  104.39    6.60
   4   1  -7  124.79    7.40
   4   1  -7  112.09   10.10
  -4  -1   7  105.59    7.10
   3   1  -7  128.29    7.60
   3   1  -7  132.89   11.30
  -3  -1   7  124.09    8.60
   2   1  -7 3538.95  125.89
   2   1  -7 3729.73  127.69
  -2  -1   7 3871.81  126.29
  -2  -1   7 3784.82  127.19
   1   1  -7   42.80    4.40
   1   1  -7   46.20    3.90
   1   1  -7   46.60    4.80
  -1  -1   7   38.90    4.30
  -1  -1   7   37.40    4.40
   0   1  -7  402.76   16.20
   0   1  -7  406.76   17.80
   0   1  -7  404.06   16.30
   0  -1   7  375.06   17.30
   0  -1   7  377.46   16.30
   0  -1   7  402.36   16.00
  -1   1  -7   58.99    4.00
  -1   1  -7   56.09    4.70
  -1   1  -7   58.39    5.60
   1  -1   7   63.99    3.90
   1  -1   7   53.39    5.30
   1  -1   7   59.89    5.30
  -2   1  -7   31.20    4.30
  -2   1  -7   39.20    5.00
   2  -1   7   44.00    4.90
   2  -1   7   33.00    4.90
   2  -1   7   36.30    3.00
  -3   1  -7   52.29    5.80
   3  -1   7   74.89    7.30
   3  -1   7   57.69    4.10
  -4   1  -7   76.79    7.50
   4  -1   7   69.99    5.80
   4  -1   7   71.89    8.20
   5  -1   7   23.90    6.90
   5  -1   7   25.30    4.30
  -6   1  -7    0.50    3.60
   6  -1   7   -0.30    4.50
   6  -1   7    2.20    3.60
  -7   1  -7   41.80    6.50
   7  -1   7   63.99    8.70
   7  -1   7   49.30   10.80
  -8   1  -7   46.00    7.10
   8  -1   7   37.60   10.70
   8  -1   7   30.50    7.90
  -9   1  -7   19.60    7.90
   9  -1   7   10.30    9.10
   9  -1   7   13.90    7.50
  10  -1   7   27.90   10.90
  10  -1   7   58.29   12.60
  10   0  -7   39.70   12.40
  10   0  -7   19.90    9.10
   9   0  -7    2.70    6.60
   8   0  -7   45.50   13.30
   7   0  -7   28.50    8.90
   6   0  -7  117.39   13.00
  -6   0   7  105.99    6.70
  -6   0   7  108.69    6.00
   5   0  -7  130.99   12.50
  -5   0   7  128.49    7.30
   4   0  -7  584.04   29.20
   4   0  -7  679.63   24.70
  -4   0   7  636.24   24.60
   3   0  -7    6.00    2.30
   3   0  -7    4.40    3.00
  -3   0   7    8.90    2.40
   2   0  -7 2350.86   82.69
   2   0  -7 2236.18   79.99
  -2   0   7 2396.36   82.09
   1   0  -7   30.70    4.20
   1   0  -7   34.20    4.20
  -1   0   7   35.50    4.10
  -1   0   7   29.90    4.00
  -1   0  -7  251.27   10.80
  -1   0  -7  249.97   12.60
  -1   0  -7  242.18   11.60
   1   0   7  257.87   12.60
   1   0   7  255.77   11.20
   1   0   7  248.98   11.50
  -2   0  -7 1882.91   65.89
   2   0   7 1878.51   65.09
   2   0   7 1834.92   63.99
   2   0   7 1827.72   65.49
  -3   0  -7  106.49    7.80
   3   0   7  100.39    7.30
   3   0   7  111.89    8.30
  -4   0  -7    6.10    3.00
   4   0   7    2.40    3.20
   4   0   7    6.40    2.50
   4   0   7    4.90    2.40
  -5   0  -7    4.40    2.90
   5   0   7   -2.90    3.00
   5   0   7    0.00    2.30
  -6   0  -7   43.00    6.30
   6   0   7   46.70    8.20
   6   0   7   44.80    7.30
  -7   0  -7   45.30    6.80
   7   0   7   43.70    7.50
   7   0   7   37.30    8.80
  -8   0  -7  160.68   12.40
   8   0   7  163.58   14.70
  -9   0  -7   15.40    5.80
   9   0   7    3.30    7.00
   9   0   7    7.90    7.30
  10   0   7   12.40    9.20
  10   0   7    3.80    8.20
  11   0   7   -3.40   10.20
  11   0   7    4.70    9.30
  10  -1  -7   11.50    8.40
  10  -1  -7   29.40   11.60
   9  -1  -7    4.40    8.70
   9  -1  -7   -2.00    5.50
   8  -1  -7   16.20    6.90
   8  -1  -7   14.20    8.60
   7  -1  -7   11.80    7.50
   7  -1  -7   11.50    5.40
  -7   1   7   11.40    2.30
  -7   1   7   10.60    2.30
   6  -1  -7   84.39   12.50
   6  -1  -7   99.59    9.90
  -6   1   7   92.89    6.90
   5  -1  -7   -0.50    3.90
   5  -1  -7    1.80    3.10
  -5   1   7    0.80    2.10
   4  -1  -7  451.95   23.80
  -4   1   7  452.75   19.20
  -4   1   7  421.96   18.30
   3  -1  -7   61.99    5.60
   3  -1  -7   61.59    8.00
  -3   1   7   64.79    5.60
   2  -1  -7   54.09    6.80
   2  -1  -7   49.90    3.50
   2  -1  -7   46.30    4.90
  -2   1   7   45.30    4.80
   1  -1  -7  219.48   12.70
   1  -1  -7  226.68   11.80
  -1   1   7  226.38   11.60
  -1   1   7  230.08   12.30
   0  -1  -7  759.42   30.40
   0  -1  -7  718.73   29.40
   0   1   7  782.22   30.00
   0   1   7  769.32   29.70
  -1  -1  -7  178.08   10.30
  -1  -1  -7  173.98   10.20
   1   1   7  174.38    7.80
   1   1   7  180.28   10.00
   1   1   7  195.28   10.30
  -2  -1  -7   33.30    4.60
   2   1   7   35.40    4.60
   2   1   7   22.90    3.80
  -3  -1  -7  144.19    9.40
   3   1   7  148.69    9.10
  -4  -1  -7  835.12   32.70
   4   1   7  807.22   32.00
  -5  -1  -7    8.30    3.20
   5   1   7   19.20    4.50
   5   1   7    9.90    3.70
  -6  -1  -7   50.79    7.00
   6   1   7   37.30    6.50
  -7  -1  -7   -1.20    3.30
   7   1   7    0.40    4.40
  -8  -1  -7  157.18   11.30
   8   1   7  137.99   14.00
   8   1   7  170.38   15.90
  -9  -1  -7   20.20    5.20
   9   1   7   26.20    8.60
   9   1   7   25.50    8.40
  10   1   7    8.80    8.60
  10   1   7   10.40    8.70
  11   1   7    4.50   10.50
  11   1   7    0.90    7.90
  10  -2  -7   -0.20    8.00
  10  -2  -7   -3.70    9.70
   9  -2  -7   52.49   11.90
   9  -2  -7   53.49   14.00
   8  -2  -7   51.99   12.90
   8  -2  -7   55.19   10.40
  -8   2   7   43.90    4.20
   7  -2  -7   91.39   11.40
   7  -2  -7  107.69   15.00
  -7   2   7   80.99    6.80
   6  -2  -7  589.54   32.80
   6  -2  -7  614.84   28.80
  -6   2   7  639.54   24.30
  -6   2   7  540.15   23.70
   5  -2  -7   13.20    4.70
   5  -2  -7   16.00    6.40
  -5   2   7   22.50    3.70
  -5   2   7   18.70    4.00
   4  -2  -7   89.59    7.80
   4  -2  -7   74.69   10.20
  -4   2   7  104.09    7.20
  -4   2   7   79.69    7.10
   3  -2  -7   20.10    5.80
   3  -2  -7   22.90    3.90
  -3   2   7   23.00    4.20
   2  -2  -7  429.86   16.90
   2  -2  -7  433.56   21.70
  -2   2   7  424.56   18.60
  -2   2   7  394.16   18.60
   1  -2  -7  414.96   21.20
   1  -2  -7  442.86   19.70
  -1   2   7  452.75   19.30
   0  -2  -7  148.69   10.40
   0  -2  -7  132.89    9.10
   0   2   7  140.99    9.10
   0   2   7  144.09    6.00
   0   2   7  168.78    9.80
  -1  -2  -7   -1.40    1.80
  -1  -2  -7    1.20    2.00
   1   2   7    3.50    2.00
  -2  -2  -7  139.79    9.30
   2   2   7  137.29    9.40
   2   2   7  136.89    9.00
  -3  -2  -7  644.14   27.50
   3   2   7  678.23   28.90
  -4  -2  -7  448.36   20.70
  -5  -2  -7   -2.90    2.60
   5   2   7    1.10    3.30
  -6  -2  -7    0.70    3.10
   6   2   7    2.20    3.60
  -7  -2  -7    4.10    3.80
   7   2   7    2.50    4.50
   8   2   7    4.00    3.50
   8   2   7    1.00    4.60
   9   2   7   32.50   10.10
  10   2   7  211.58   20.00
  10   2   7  225.78   21.00
  10   2   7  289.77   12.10
  11   2   7    2.40    7.30
  11   2   7   -5.80    9.40
   9  -3  -7   11.00   10.40
   9  -3  -7    2.60    7.60
   8  -3  -7   -9.00    7.40
   8  -3  -7   -4.40    6.10
  -8   3   7   -6.70    4.00
   7  -3  -7   12.90    7.30
  -7   3   7    7.40    4.30
   6  -3  -7   -4.50    6.00
   6  -3  -7    1.10    4.70
  -6   3   7   10.40    7.10
   5  -3  -7  463.55   23.40
   5  -3  -7  457.65   27.80
   4  -3  -7  323.07   21.50
  -4   3   7  370.46   19.80
   3  -3  -7  404.46   23.20
   3  -3  -7  420.96   19.30
   2  -3  -7  497.75   25.30
   2  -3  -7  465.95   20.00
   1  -3  -7    6.50    3.60
  -1   3   7   10.40    2.00
   0  -3  -7 1409.56   57.09
   0   3   7 1359.66   47.80
  -1  -3  -7  669.23   32.00
  -3  -3  -7 1013.10   42.30
  -4  -3  -7   52.89    6.70
   6   3   7    6.10    4.40
   6   3   7    3.70    3.30
   7   3   7   24.50    4.90
   7   3   7   27.00    7.40
   8   3   7   27.00    8.10
   8   3   7   34.40    5.40
   9   3   7   13.10    7.60
   9   3   7   21.60    7.50
   8  -4  -7   33.80   10.60
   8  -4  -7   38.00   13.60
   7  -4  -7   -5.70    7.40
   7  -4  -7   12.30    8.20
  -7   4   7   14.50    5.50
   6  -4  -7   20.40    8.70
   6  -4  -7   22.50    7.10
  -6   4   7   17.50    5.40
   5  -4  -7   66.29   12.60
   5  -4  -7   57.79    9.40
  -5   4   7   56.99    8.00
   4  -4  -7  110.09   13.80
   4  -4  -7  136.09   11.40
  -4   4   7  151.68   12.00
   3  -4  -7    0.80    5.00
   3  -4  -7   -0.10    2.90
  -3   4   7    1.20    3.60
   2  -4  -7   84.89    7.70
   2  -4  -7   89.49   10.60
  -2   4   7   97.69    9.30
  -2   4   7  100.09    7.00
   1  -4  -7 1921.71   73.99
  -1   4   7 1923.81   70.59
   0  -4  -7   36.20    7.60
   0   4   7   37.20    4.20
   0   4   7   34.40    5.80
   1   4   7    2.40    2.70
   2   4   7  292.57   16.10
   3   4   7  541.85   24.70
   4   4   7 1677.03   62.19
   5   4   7   86.69    8.40
   6   4   7    9.90    3.90
   7   4   7   52.29    7.80
   7   4   7   48.30    8.80
   8   4   7   55.19   10.40
   8   4   7   59.29    8.20
   9   4   7   18.80    4.70
   9   4   7   17.40    9.70
  10   4   7  215.18   21.10
  11   4   7   -2.40    8.60
   8  -5  -7   19.90   10.00
   8  -5  -7   31.30   14.50
  -8   5   7   47.10   10.00
   7  -5  -7   19.10   10.60
   7  -5  -7    5.30    7.60
  -7   5   7    5.90    6.80
   6  -5  -7   92.69   16.70
   6  -5  -7   72.69   12.20
  -6   5   7   81.49   11.40
   5  -5  -7   54.59   12.30
   5  -5  -7   54.09   10.40
  -5   5   7   35.90    8.20
   4  -5  -7  137.09   16.20
   4  -5  -7  128.19   12.50
  -4   5   7  154.08   12.80
   3  -5  -7    3.40    4.30
   3  -5  -7    0.80    5.20
  -3   5   7   -2.10    3.70
   2  -5  -7    0.10    4.90
  -2   5   7    4.30    4.00
   1  -5  -7  384.96   23.40
  -1   5   7  401.66   21.50
  -1   5   7  401.16   18.30
   0  -5  -7  147.29   13.90
   0   5   7  156.08    9.80
   0   5   7  157.38   12.40
   1   5   7   49.50    5.60
   1   5   7   31.50    6.20
   2   5   7   -1.20    2.80
   3   5   7  182.28   13.00
   4   5   7   20.00    5.60
   5   5   7   56.49    7.90
   6   5   7   30.50    6.00
   7   5   7   18.60    5.80
   7   5   7   18.20    7.70
   8   5   7    2.50    4.90
   8   5   7   -1.60    5.20
   9   5   7   -1.50    5.60
   9   5   7    1.10    4.20
  10   5   7   69.09    9.40
  10   5   7   55.79   13.40
  11   5   7    7.80   10.30
   7  -6  -7  139.99   22.60
   7  -6  -7  125.09   18.70
  -7   6   7  107.19   15.60
   6  -6  -7  126.99   20.20
   6  -6  -7  134.89   17.20
  -6   6   7  106.59   14.60
   5  -6  -7  225.58   19.80
  -5   6   7  250.87   18.80
   4  -6  -7    3.00    5.40
   4  -6  -7   10.00    8.30
  -4   6   7    8.90    6.30
   3  -6  -7  433.46   28.50
   3  -6  -7  439.46   24.50
  -3   6   7  453.35   24.90
   2  -6  -7  187.48   17.30
  -2   6   7  179.78   15.30
   1  -6  -7   13.30    6.30
  -1   6   7    5.40    4.90
   0   6   7   24.50    6.60
   1   6   7   72.99    9.30
   2   6   7    5.40    4.10
   3   6   7  629.34   30.10
   4   6   7   -0.10    4.10
   5   6   7   62.19    9.30
   6   6   7  240.78   16.70
   7   6   7   41.80   10.50
   7   6   7   49.20    8.40
   8   6   7   30.30    7.70
   8   6   7   24.10    8.80
   9   6   7   -3.90    6.30
   9   6   7   -1.20    5.20
  10   6   7  169.98   14.20
  10   6   7  133.49   17.00
  -7   7   7   15.70   19.00
   6  -7  -7  -13.00   10.20
   6  -7  -7    8.50    9.10
  -6   7   7    3.40    8.60
   5  -7  -7  105.69   18.50
   5  -7  -7   70.79   13.80
  -5   7   7   94.29   14.10
   4  -7  -7   -1.80    9.40
   4  -7  -7    0.80    6.30
  -4   7   7   10.90    7.20
   3  -7  -7    6.20    6.40
   3  -7  -7    7.20    7.20
  -3   7   7    2.10    5.40
   2  -7  -7    4.70    7.10
  -2   7   7   -3.30    5.60
   1  -7  -7  767.62   40.20
  -1   7   7  724.83   36.40
   0   7   7   91.49   11.70
   1   7   7   17.20    6.40
   2   7   7    9.10    6.30
   3   7   7    0.60    4.90
   4   7   7   26.60    7.20
   5   7   7  434.66   24.80
   6   7   7   36.10    8.40
   7   7   7  133.69   14.30
   8   7   7    0.40    6.80
   8   7   7    1.60    5.40
   9   7   7   -7.40    7.40
   9   7   7  -11.20    5.50
  10   7   7  -13.00    6.60
  10   7   7   -3.40    7.70
   5  -8  -7   13.40   10.20
   5  -8  -7   27.80   14.00
  -5   8   7   33.90   11.20
   4  -8  -7   52.59   12.10
   4  -8  -7   65.39   15.30
  -4   8   7   33.00   10.10
   3  -8  -7   19.60    9.70
  -3   8   7    8.60    7.50
   2  -8  -7   56.29   21.00
  -2   8   7  110.59   15.10
   0   8   7   12.80    6.20
   1   8   7  223.78   18.40
   2   8   7   31.00    8.20
   3   8   7  178.48   16.40
   4   8   7   28.80    9.00
   5   8   7    8.20    6.10
   6   8   7   -4.50    5.60
   7   8   7   26.40    8.90
   8   8   7  -10.00    6.60
   8   8   7   -0.10    7.10
   9   8   7   14.20   10.20
   9   8   7   27.30   10.30
  10   8   7   14.20   10.00
   4  -9  -7    8.20   11.70
  -4   9   7   10.70    9.40
  -3   9   7    8.90    9.00
  -2   9   7   -1.10    7.20
  -1   9   7   84.49   14.10
   0   9   7  115.89   15.40
   1   9   7   18.60    8.00
   2   9   7   24.90    8.60
   3   9   7   -6.50    5.30
   4   9   7   -1.20    6.50
   5   9   7   41.40   10.80
   6   9   7    3.60    7.50
   7   9   7   -7.40    6.10
   8   9   7   10.30    9.20
   8   9   7    5.20    7.70
   9   9   7    4.30   10.00
   9   9   7   -2.20    7.50
  -3  10   7    5.00   10.30
  -2  10   7    6.10    9.20
  -1  10   7   76.59   14.80
   0  10   7   -0.90    6.50
   1  10   7   57.29   13.00
   2  10   7    4.90    7.30
   3  10   7    1.70    6.80
   4  10   7    7.10    7.10
   5  10   7    9.50    7.90
   6  10   7   14.80    9.30
   7  10   7    2.30    8.80
   8  10   7   41.40   11.70
   8  10   7   14.90   10.50
  -1  11   7    3.70    8.80
   0  11   7   -2.70    7.50
   1  11   7    0.20    8.90
   2  11   7   -2.40    7.10
   3  11   7   51.69   12.80
   4  11   7   32.90   10.90
   5  11   7   38.70   12.00
   6  11   7    7.60    9.80
   7  11   7    3.70    8.50
   6  11  -8    5.20    9.90
   6  11  -8   15.00   10.30
   5  11  -8    5.10    8.70
   5  11  -8   21.00   11.40
   4  11  -8   20.70   10.70
   4  11  -8   26.20   10.50
   2  11  -8  176.38   17.30
   2  11  -8  116.89   18.90
   0  11  -8   19.50   11.20
   0  11  -8    5.90    7.90
   8  10  -8   44.80   14.50
   8  10  -8   17.40   11.40
   7  10  -8  110.29   17.20
   7  10  -8  103.09   17.40
   6  10  -8   -1.10    8.30
   6  10  -8   -9.60    6.10
   5  10  -8  103.59   16.00
   5  10  -8  100.39   15.90
   4  10  -8   -1.10    7.80
   4  10  -8    0.40    7.40
   3  10  -8  219.78   22.00
   3  10  -8  218.08   19.00
   2  10  -8   82.69   13.30
   2  10  -8   44.50   12.00
   1  10  -8    5.10    8.60
   0  10  -8   12.80    7.90
   0  10  -8    7.90    8.30
  -1  10  -8   30.90   10.70
  -2  10  -8    1.50    9.00
  -3  10  -8  136.99   20.30
   9   9  -8   55.49   13.70
   8   9  -8  -17.30   11.10
   8   9  -8  -12.40    6.30
   7   9  -8   22.10   10.00
   7   9  -8   33.70   11.50
   6   9  -8    8.60    8.30
   6   9  -8    7.30    7.60
   5   9  -8   76.89   13.80
   5   9  -8   75.79   12.90
   4   9  -8   -1.50    6.00
   4   9  -8    9.10    6.90
   3   9  -8   -5.60    4.50
   3   9  -8    5.50    6.90
   2   9  -8    3.90    7.40
   2   9  -8   -5.00    5.30
   1   9  -8  780.62   34.40
   1   9  -8  728.33   40.90
   0   9  -8    5.20    7.20
   0   9  -8   -6.70    4.50
  -1   9  -8   37.40    7.30
  -1   9  -8   40.30   10.70
  -2   9  -8    4.40    7.70
  -3   9  -8   21.20   10.10
   3  -9   8   32.50   12.80
  -4   9  -8   -7.50    7.00
   4  -9   8   -9.80    9.20
   9   8  -8   55.79   12.40
   9   8  -8   40.80   12.50
   8   8  -8   71.69   14.60
   8   8  -8  111.29   16.50
   7   8  -8   99.89   14.40
   7   8  -8   90.19   13.60
   6   8  -8   63.59   12.00
   6   8  -8   65.29   13.10
   5   8  -8   24.10    8.10
   5   8  -8   25.50    8.60
   4   8  -8   -3.90    5.40
   4   8  -8    0.40    5.80
   3   8  -8   24.40    7.00
   3   8  -8   33.90    8.70
   2   8  -8  117.89   15.10
   2   8  -8  110.59   11.70
   1   8  -8  161.78   13.40
   0   8  -8  127.79   15.50
   0   8  -8  130.29   10.70
  -1   8  -8   21.30    8.70
  -2   8  -8   21.00    8.30
  -2   8  -8   34.30    5.30
   2  -8   8   20.40    9.90
  -3   8  -8  115.59   16.50
   3  -8   8  143.79   19.30
  -4   8  -8   14.60    9.10
   4  -8   8   26.40   11.50
  -5   8  -8   48.20   12.40
   5  -8   8   34.20   14.10
   9   7  -8   11.20    9.20
   8   7  -8   55.09   12.20
   7   7  -8  109.39   15.40
   7   7  -8  110.29   14.40
   6   7  -8   21.90    8.20
   6   7  -8   20.20    7.20
   5   7  -8   76.79   12.20
   5   7  -8   91.39   12.00
   4   7  -8    1.40    4.80
   4   7  -8    4.90    4.80
   3   7  -8  513.15   26.30
   3   7  -8  548.35   29.10
   2   7  -8   82.49   12.00
   2   7  -8   71.89    9.00
   1   7  -8  138.09   14.30
   1   7  -8  175.48   11.70
   0   7  -8   83.09   12.40
   0   7  -8  102.99    7.90
  -1   7  -8    9.60    5.90
  -1   7  -8   14.50    3.20
  -2   7  -8   37.00    4.40
  -2   7  -8   29.00    8.30
  -2   7  -8   45.60    3.60
   2  -7   8   39.50   15.90
  -3   7  -8  285.07   31.10
   3  -7   8  261.97   23.20
  -4   7  -8    3.00    6.20
   4  -7   8    9.20    8.30
  -5   7  -8    8.90    7.90
   5  -7   8    9.70    9.80
  -6   7  -8    6.60    9.00
   6  -7   8   -6.30    8.10
  10   6  -8   -4.30    8.30
   9   6  -8   79.39   10.50
   8   6  -8  216.98   15.50
   8   6  -8  198.48   20.10
   7   6  -8   20.40    9.30
   7   6  -8   32.30    7.70
   6   6  -8  392.16   24.80
   6   6  -8  403.06   22.40
   5   6  -8  520.25   28.60
   5   6  -8  579.94   28.10
   4   6  -8   26.70    6.80
   4   6  -8   31.30    7.40
   3   6  -8  588.64   29.50
   3   6  -8  612.24   28.20
   2   6  -8    2.90    4.50
   2   6  -8   -1.60    2.90
   1   6  -8 1326.67   55.69
   1   6  -8 1397.26   50.49
   0   6  -8  275.57   19.00
   0   6  -8  286.07   15.30
   0   6  -8  292.87   13.80
  -1   6  -8  704.53   25.40
  -1   6  -8  663.53   25.30
  -1   6  -8  662.73   33.50
   1  -6   8  716.43   36.60
  -2   6  -8  178.38   15.70
   2  -6   8  176.38   17.20
  -3   6  -8    9.00    5.30
   3  -6   8    2.90    5.90
  -4   6  -8   12.10    7.10
   4  -6   8   19.00    9.50
  -5   6  -8   74.09   12.60
   5  -6   8   71.99   14.40
  -6   6  -8   27.20   11.30
   6  -6   8   34.60   12.80
  -7   6  -8  166.68   19.50
   7  -6   8  132.39   20.60
  11   5  -8    6.00   10.90
  10   5  -8   11.80    9.30
   9   5  -8    9.10    3.80
   9   5  -8    5.10    8.70
   8   5  -8   57.49    8.30
   7   5  -8   29.20    9.00
   7   5  -8   25.60    5.70
   6   5  -8    1.50    5.50
   6   5  -8    0.50    3.90
   5   5  -8    7.40    4.60
   5   5  -8    1.50    4.20
   4   5  -8  220.48   15.00
   4   5  -8  216.18   15.10
   3   5  -8  355.86   19.10
   3   5  -8  360.86   19.80
   2   5  -8  470.85   22.00
   2   5  -8  492.65   24.70
   1   5  -8  951.60   41.00
   1   5  -8  965.50   36.50
   0   5  -8    9.40    2.70
   0   5  -8    8.80    4.70
  -1   5  -8   66.49    9.50
  -1   5  -8   67.09    4.00
  -1   5  -8   65.99    4.00
   1  -5   8   70.99   10.10
  -2   5  -8  372.86   21.80
   2  -5   8  386.56   24.00
  -3   5  -8  976.30   43.60
   3  -5   8 1039.80   47.60
  -4   5  -8  168.68   15.10
   4  -5   8  173.18   17.90
  -5   5  -8    0.50    5.20
   5  -5   8    5.80    7.30
  -6   5  -8   -0.50    6.00
   6  -5   8    8.60    8.20
  -7   5  -8    2.20    7.00
   7  -5   8    8.80    9.60
  -8   5  -8  160.68   20.50
  11   4  -8  -14.80    7.80
  10   4  -8   54.19   13.20
   9   4  -8   17.70    8.70
   8   4  -8   12.80    7.60
   8   4  -8   15.80    3.90
   7   4  -8   88.89    8.80
  -7  -4   8  103.19    7.20
   6   4  -8   35.00    5.80
   6   4  -8   29.00    7.90
   5   4  -8  133.49   12.50
   5   4  -8  162.78   11.20
   4   4  -8    6.60    3.80
   4   4  -8    4.90    4.60
   3   4  -8  659.73   28.80
   3   4  -8  650.63   28.80
   2   4  -8 1419.96   51.39
   2   4  -8 1381.66   53.09
  -2  -4   8 1339.47   50.89
   1   4  -8   68.29    8.00
   1   4  -8   76.99    6.30
   0   4  -8    3.10    1.80
   0   4  -8    1.90    3.10
   0  -4   8    2.80    4.10
  -1   4  -8   27.20    6.40
   1  -4   8   18.00    5.60
  -2   4  -8  497.65   24.80
   2  -4   8  486.85   26.40
  -3   4  -8   70.49    9.60
   3  -4   8   61.69   10.50
  -4   4  -8  104.09   11.90
   4  -4   8  111.09   12.90
  -5   4  -8   72.69   10.40
   5  -4   8   72.69   12.50
  -6   4  -8    6.80    5.70
   6  -4   8   -1.60    5.20
   6  -4   8   -6.70    3.20
  -7   4  -8    2.70    7.10
   7  -4   8   11.00    8.10
   7  -4   8   11.90    5.30
  -8   4  -8    8.50    7.10
   8  -4   8   -0.60    8.30
  -9   4  -8  101.99   15.40
   9  -4   8   55.99   15.70
   9  -4   8  112.79   15.60
  11   3  -8   15.80   11.10
  10   3  -8   54.79   13.30
   9   3  -8   -5.70    6.00
   8   3  -8   32.60    9.80
   7   3  -8  113.99    8.20
   7   3  -8  138.79   15.30
  -7  -3   8  138.59    9.50
   6   3  -8  484.85   27.50
   6   3  -8  504.95   21.20
  -6  -3   8  510.45   20.70
   5   3  -8  253.27   13.70
   5   3  -8  251.17   17.30
  -5  -3   8  299.27   13.90
   4   3  -8  531.75   23.00
   4   3  -8  535.45   26.00
   3   3  -8  149.39   10.20
   3   3  -8  153.88   11.10
   2   3  -8  310.77   15.20
   2   3  -8  299.37   17.70
  -2  -3   8  276.47   14.30
   1   3  -8 1005.90   38.10
   1   3  -8  920.11   35.00
  -1  -3   8  894.61   34.60
   0   3  -8 1698.73   61.99
   0   3  -8 1780.92   57.29
   0  -3   8 1633.34   56.79
   0  -3   8 1540.35   61.49
  -1   3  -8  217.88   13.60
   1  -3   8  207.58   13.90
  -2   3  -8 2430.46   87.89
   2  -3   8 2434.66   89.29
  -3   3  -8   65.19    8.20
   3  -3   8   52.89    8.80
  -4   3  -8  120.29   11.10
   4  -3   8  125.19   12.60
  -5   3  -8  103.39   11.40
   5  -3   8  137.49    7.70
   5  -3   8   98.79   12.90
  -6   3  -8    1.30    4.70
   6  -3   8   -2.80    3.60
   6  -3   8   -6.30    4.40
  -7   3  -8   34.30    8.20
   7  -3   8   32.80   11.10
   7  -3   8   35.50    7.60
  -8   3  -8   18.50    7.50
   8  -3   8   18.60    7.60
   8  -3   8    3.30    9.50
  -9   3  -8   18.60    7.60
   9  -3   8   13.90   10.10
   9  -3   8   27.00   10.50
  11   2  -8   12.10    9.40
  10   2  -8   18.50   10.10
   9   2  -8   -1.50    8.00
   8   2  -8   -2.80    5.50
   7   2  -8   30.00    3.90
   7   2  -8   30.20    8.00
  -7  -2   8   30.70    3.80
   6   2  -8  379.26   23.90
   6   2  -8  408.66   16.90
  -6  -2   8  420.06   17.40
   5   2  -8   61.19    8.70
   5   2  -8   58.09    5.90
   4   2  -8  732.03   32.80
   4   2  -8  751.92   28.90
  -4  -2   8  707.13   28.80
   3   2  -8    3.30    2.40
   3   2  -8    0.80    2.60
  -3  -2   8    7.90    2.40
  -2  -2   8 9999.00  331.57
   1   2  -8  648.44   25.20
   1   2  -8  598.84   25.30
   1   2  -8  634.14   26.40
  -1  -2   8  650.93   25.00
   0   2  -8  407.16   18.90
   0   2  -8  398.46   15.90
   0   2  -8  379.66   17.50
   0  -2   8  407.86   18.40
   0  -2   8  384.16   15.70
  -1   2  -8   25.00    2.40
  -1   2  -8   26.60    4.50
   1  -2   8   24.70    2.20
   1  -2   8   22.00    4.80
  -2   2  -8  371.46   18.50
   2  -2   8  369.96   21.10
  -3   2  -8  355.96   18.10
   3  -2   8  327.47   18.80
  -4   2  -8 3091.19  107.49
   4  -2   8 2903.31  109.99
   4  -2   8 3141.09  101.99
  -5   2  -8   14.50    5.40
   5  -2   8   19.00    6.20
   5  -2   8   14.90    3.50
  -6   2  -8  217.08   14.40
   6  -2   8  174.18   16.60
   6  -2   8  187.28   11.50
  -7   2  -8    8.00    5.80
  -8   2  -8   94.19   11.60
   8  -2   8   76.79   14.30
   8  -2   8   90.09   11.40
  -9   2  -8   18.20    7.10
   9  -2   8   10.50    8.40
   9  -2   8    7.70    7.00
  11   1  -8    6.30    7.80
  11   1  -8    3.30    7.90
  10   1  -8    9.70    8.70
   9   1  -8   37.90   11.40
   8   1  -8   -2.40    6.20
   7   1  -8   26.60    8.10
   6   1  -8    9.00    6.20
   6   1  -8    3.90    2.30
   5   1  -8   50.49    9.10
   5   1  -8   39.60    5.20
  -5  -1   8   56.59    5.80
   4   1  -8  110.09    7.80
   4   1  -8  125.89   11.30
  -4  -1   8  130.39    7.90
   3   1  -8  207.68   11.10
   3   1  -8  220.18   13.70
  -3  -1   8  207.08   11.10
   2   1  -8 1834.92   63.99
   2   1  -8 1777.82   62.19
  -2  -1   8 1725.03   62.19
  -2  -1   8 1666.03   62.79
   1   1  -8   -1.40    1.40
   1   1  -8   -0.60    1.80
   1   1  -8   -1.60    1.50
  -1  -1   8    2.00    1.70
  -1  -1   8    3.40    1.90
   0   1  -8 2401.16   84.99
   0   1  -8 2501.35   87.19
   0   1  -8 2613.44   85.59
   0  -1   8 2422.06   84.99
   0  -1   8 2626.54   85.59
   0  -1   8 2412.86   86.89
  -1   1  -8   19.40    3.00
  -1   1  -8   23.80    4.30
   1  -1   8   20.30    2.80
   1  -1   8   22.80    3.90
  -2   1  -8  851.81   32.70
  -2   1  -8  869.61   33.90
   2  -1   8  825.42   29.90
   2  -1   8  813.02   33.30
   3  -1   8   71.49    5.10
   3  -1   8   84.09    7.90
   3  -1   8   84.99    5.00
  -4   1  -8   18.00    4.50
   4  -1   8   16.50    3.00
   4  -1   8    9.40    4.00
  -5   1  -8    0.20    3.30
   5  -1   8    2.90    3.90
   5  -1   8    1.30    2.60
  -6   1  -8   92.29    9.60
   6  -1   8   96.19    9.20
   6  -1   8   98.49   12.30
  -7   1  -8   34.50    6.50
   7  -1   8   32.60    8.50
   7  -1   8   45.80    7.50
  -8   1  -8  133.59   12.40
   8  -1   8  125.49   13.10
   8  -1   8  121.69   15.40
  -9   1  -8   14.90    6.30
   9  -1   8   14.10    7.20
   9  -1   8    3.20    7.30
  10  -1   8   -7.80    7.50
  10  -1   8   13.80    8.40
  10   0  -8  124.39   18.50
  10   0  -8  139.79   16.30
   9   0  -8   18.10    9.10
   9   0  -8   25.00    9.70
   8   0  -8   60.99   12.80
   7   0  -8   15.70    7.30
  -7   0   8   12.30    2.40
  -7   0   8   10.40    2.60
   6   0  -8  488.55   28.40
  -6   0   8  476.45   19.50
  -6   0   8  545.45   20.00
   5   0  -8    1.00    3.90
   5   0  -8    7.90    2.60
   4   0  -8  252.07   12.70
   4   0  -8  236.28   15.90
  -4   0   8  243.98   12.10
   3   0  -8    4.50    3.50
   3   0  -8    3.90    2.30
  -3   0   8   -0.60    1.90
   2   0  -8   98.29    8.40
   2   0  -8   91.59    6.90
  -2   0   8   91.79    6.90
   1   0  -8   54.59    5.50
   1   0  -8   65.39    3.80
   1   0  -8   61.69    6.30
  -1   0   8   58.19    5.50
  -1   0   8   64.19    5.50
   0   0  -8 2081.09   72.69
   0   0  -8 2181.08   69.29
   0   0  -8 2014.00   72.39
   0   0   8 2099.19   71.99
   0   0   8 1978.50   69.39
   0   0   8 2012.40   72.49
  -1   0  -8  117.39    7.50
  -1   0  -8  115.99    8.40
   1   0   8  117.19    8.30
   1   0   8  134.29    7.60
   1   0   8  121.59    7.00
  -2   0  -8  445.46   19.80
   2   0   8  418.76   18.40
   2   0   8  430.96   17.90
  -3   0  -8    1.90    2.40
   3   0   8    3.80    2.60
  -4   0  -8 1146.89   46.70
   4   0   8 1130.79   45.60
   4   0   8 1192.18   42.60
  -5   0  -8   59.99    7.00
   5   0   8   64.19    6.40
   5   0   8   72.19    9.00
  -6   0  -8    5.20    3.70
   6   0   8    2.90    4.80
   6   0   8    5.50    4.00
  -7   0  -8   49.50    7.60
   7   0   8   33.90    8.70
   7   0   8   36.50    7.80
  -8   0  -8   97.09   11.60
   8   0   8  103.19   13.80
   8   0   8  100.09   11.80
  -9   0  -8   26.30    5.50
   9   0   8    0.30    7.40
  10   0   8   -4.40    7.70
  10   0   8   -7.80    7.90
  11   0   8   -9.40    7.90
  11   0   8   -2.80    9.80
  10  -1  -8    6.90   10.60
  10  -1  -8   21.50    9.60
   9  -1  -8  103.29   16.00
   9  -1  -8  125.69   17.60
   8  -1  -8   26.40    9.30
   8  -1  -8   16.10    6.90
   7  -1  -8   15.10    7.70
   7  -1  -8   12.80    5.60
  -7   1   8   12.60    2.90
   6  -1  -8   89.39    9.30
   6  -1  -8  112.19   13.00
  -6   1   8   72.09    7.10
   5  -1  -8   36.80    5.70
   5  -1  -8   40.10    8.80
  -5   1   8   52.79    5.40
  -5   1   8   44.00    5.10
   4  -1  -8   16.80    6.10
  -4   1   8    8.30    2.50
   3  -1  -8   46.40    7.80
   3  -1  -8   48.70    5.50
  -3   1   8   44.80    5.30
   2  -1  -8 1991.50   73.79
   2  -1  -8 1970.90   66.89
   2  -1  -8 1984.30   70.39
  -2   1   8 2024.90   70.49
   1  -1  -8  673.43   29.80
   1  -1  -8  705.83   28.50
  -1   1   8  722.13   28.50
  -1   1   8  729.53   29.30
   0  -1  -8  671.23   27.40
   0  -1  -8  670.93   28.00
   0   1   8  673.43   27.60
   0   1   8  662.03   27.20
  -1  -1  -8    6.70    2.90
  -1  -1  -8    9.60    2.90
   1   1   8   11.70    2.00
   1   1   8   12.30    3.10
   1   1   8   15.20    3.10
  -2  -1  -8   52.09    5.60
   2   1   8   47.80    5.20
   2   1   8   45.70    4.40
  -3  -1  -8  563.74   24.40
  -4  -1  -8  767.72   31.70
  -6  -1  -8  115.09    9.80
   6   1   8  114.89    9.90
  -7  -1  -8   59.09    8.80
   7   1   8   45.10    9.20
   7   1   8   55.89    9.00
  -8  -1  -8   47.70    7.90
   8   1   8   51.79    9.90
   8   1   8   37.70   10.30
  -9  -1  -8   -2.70    4.60
   9   1   8    0.80    6.00
   9   1   8    8.10    6.20
  10   1   8   83.89   14.40
  10   1   8   44.50   11.70
  10   1   8   81.39    8.30
  11   1   8   -8.70    7.50
  11   1   8    8.50   10.40
  10  -2  -8   39.60   11.50
  10  -2  -8   20.10   11.80
   9  -2  -8   36.30   13.50
   9  -2  -8   20.10    8.90
   8  -2  -8   -4.80    8.00
   8  -2  -8    4.80    6.20
  -8   2   8    5.20    3.10
   7  -2  -8    8.60    5.60
   7  -2  -8    0.50    6.10
  -7   2   8    2.30    2.80
   6  -2  -8   12.40    7.20
   6  -2  -8    8.80    5.00
  -6   2   8    6.70    3.80
  -6   2   8    8.80    3.30
   5  -2  -8   29.60    5.90
   5  -2  -8    4.00    5.20
  -5   2   8   18.60    4.70
   4  -2  -8  138.99    9.40
   4  -2  -8  136.39   13.40
  -4   2   8  112.89    8.70
   3  -2  -8    3.30    2.20
   3  -2  -8   -1.30    3.60
  -3   2   8    0.20    2.40
   2  -2  -8  721.53   32.30
   2  -2  -8  704.43   26.00
   1  -2  -8   45.60    6.50
   1  -2  -8   48.10    6.00
   0  -2  -8   75.69    7.00
   0  -2  -8   73.89    7.50
  -1  -2  -8  102.39    8.50
  -1  -2  -8   93.29    7.90
   1   2   8   91.49    7.80
  -2  -2  -8  204.48   12.20
   2   2   8  189.18   11.50
  -4  -2  -8  473.85   22.30
  -5  -2  -8    5.20    3.70
  -6  -2  -8   14.40    4.80
   6   2   8   14.30    5.10
  -7  -2  -8   65.19    9.10
   7   2   8   62.29    9.30
  -8  -2  -8   36.90    7.20
   8   2   8   43.20    8.90
   9   2   8    4.10    4.00
   9   2   8   10.60    6.80
  10   2   8   18.50    9.20
  10   2   8    8.10    7.80
  11   2   8   12.80    9.70
  11   2   8    4.60   10.20
   9  -3  -8    4.60    9.80
   9  -3  -8    6.60    8.00
   8  -3  -8  137.29   15.80
   8  -3  -8  111.79   19.50
  -8   3   8  165.48   10.80
   7  -3  -8   80.99   12.50
   7  -3  -8   82.49   15.40
   6  -3  -8   80.59   14.60
   6  -3  -8   98.89   11.00
  -6   3   8   89.69    9.00
   5  -3  -8   50.69    8.00
   5  -3  -8   49.70   11.10
  -5   3   8   49.99    7.50
   4  -3  -8  108.19    9.50
   4  -3  -8   99.69   12.20
  -4   3   8   82.99    8.70
   3  -3  -8  521.85   22.30
   3  -3  -8  469.65   27.00
  -3   3   8  537.75   23.50
   2  -3  -8  333.07   14.40
   2  -3  -8  303.27   19.40
  -2   3   8  292.57   16.10
   1  -3  -8   52.79    7.70
  -1   3   8   53.09    6.40
  -1   3   8   61.89    4.10
   0  -3  -8   98.69    9.60
   0   3   8  102.59    5.70
   0   3   8  118.69    9.20
  -1  -3  -8  706.23   31.90
  -2  -3  -8  939.31   38.20
  -3  -3  -8   74.19    8.00
  -4  -3  -8  122.29   10.20
  -5  -3  -8  314.57   17.40
   6   3   8   25.50    6.50
   7   3   8   87.89   11.00
   7   3   8  121.39   10.10
   8   3   8    7.50    5.80
   8   3   8    4.80    3.80
   9   3   8   22.10    5.00
   9   3   8   14.70    7.30
  10   3   8  141.09   19.00
  11   3   8    5.50    8.90
   9  -4  -8   54.89   17.10
   9  -4  -8   43.80   12.90
   8  -4  -8   24.50    9.60
   8  -4  -8   17.30   12.00
   7  -4  -8  159.98   20.60
   7  -4  -8  122.39   15.30
  -7   4   8  124.29   12.20
   6  -4  -8  307.27   20.90
   6  -4  -8  323.07   28.10
  -6   4   8  320.67   18.40
   5  -4  -8   30.20    9.10
   5  -4  -8   31.30    7.10
  -5   4   8   20.30    6.10
   4  -4  -8   -2.50    3.50
   4  -4  -8   -1.10    5.30
  -4   4   8    4.80    4.10
   3  -4  -8    1.90    4.40
   3  -4  -8   -1.30    2.80
  -3   4   8    2.90    3.30
   2  -4  -8  529.85   23.20
   2  -4  -8  527.65   28.90
  -2   4   8  554.14   22.00
  -2   4   8  558.14   25.40
   1  -4  -8 1698.53   66.99
  -1   4   8 1614.54   58.69
  -1   4   8 1745.23   63.49
   0  -4  -8  151.28   12.70
   0   4   8  148.59   11.20
   0   4   8  141.59    8.20
   1   4   8  307.37   17.00
   2   4   8  128.69   10.20
   3   4   8  655.43   28.90
   4   4   8   17.90    4.60
   5   4   8   13.50    4.60
   6   4   8    9.80    4.30
   7   4   8   26.40    5.60
   7   4   8   18.80    6.70
   8   4   8   29.10    8.30
   8   4   8   40.50    7.20
   9   4   8   10.20    4.80
   9   4   8    1.70    6.00
  10   4   8   81.29    9.90
  10   4   8   65.09   13.40
   8  -5  -8   20.30   13.00
   8  -5  -8   18.20    9.70
   7  -5  -8   46.60   10.80
   7  -5  -8   19.60   11.90
  -7   5   8   30.00    8.40
   6  -5  -8   11.30    7.00
   6  -5  -8   19.60    8.90
  -6   5   8   17.10    6.70
   5  -5  -8   34.70   10.80
   5  -5  -8   44.90    9.20
  -5   5   8   71.99   10.60
   4  -5  -8   78.69   14.20
   4  -5  -8   61.99    9.70
  -4   5   8   65.19    9.90
   3  -5  -8  131.09   11.50
   3  -5  -8  127.19   15.40
  -3   5   8  118.49   12.50
   2  -5  -8    6.10    5.20
   2  -5  -8    6.40    3.90
  -2   5   8    5.40    4.40
   1  -5  -8   12.00    6.20
  -1   5   8   13.30    5.30
   0  -5  -8  198.78   16.70
   0   5   8  219.68   12.00
   0   5   8  229.08   15.10
   1   5   8  413.56   21.90
   1   5   8  397.56   18.40
   2   5   8   22.10    5.40
   3   5   8 1064.99   43.80
   4   5   8  328.47   18.80
   5   5   8   25.30    6.10
   6   5   8    8.40    4.70
   7   5   8    1.20    4.10
   7   5   8    0.80    5.10
   8   5   8    7.20    7.00
   8   5   8   -1.80    4.10
   9   5   8   -1.50    6.10
   9   5   8   -8.90    4.90
  11   5   8   -4.30    8.20
   7  -6  -8  126.29   17.50
   7  -6  -8  105.29   20.10
  -7   6   8  150.18   18.00
   6  -6  -8   -3.60    9.20
   6  -6  -8   -1.30    6.80
  -6   6   8   -2.20    6.20
   5  -6  -8   12.20    8.60
   5  -6  -8   18.60    8.10
  -5   6   8   12.90    7.80
   4  -6  -8    2.70    6.40
   4  -6  -8   12.90    8.50
  -4   6   8   14.40    6.30
   3  -6  -8  537.35   32.60
   3  -6  -8  536.55   27.40
  -3   6   8  495.35   27.40
   2  -6  -8  107.49   13.70
  -2   6   8   98.69   12.60
   1  -6  -8   30.10    9.50
  -1   6   8   22.60    6.90
   0   6   8   40.30    8.10
   1   6   8   25.10    6.80
   2   6   8   26.80    6.50
   3   6   8  106.29   11.50
   4   6   8  132.59   12.20
   5   6   8    2.70    4.50
   6   6   8  187.68   14.70
   7   6   8   59.69    9.20
   8   6   8    4.20    5.10
   8   6   8    9.50    7.10
   9   6   8   -0.60    6.10
   9   6   8   -7.80    5.80
  10   6   8   93.89   13.50
  10   6   8   70.69   14.70
  11   6   8   10.20   10.40
   6  -7  -8    6.60   11.80
   6  -7  -8   -3.50    7.50
  -6   7   8   -7.50   16.70
   5  -7  -8  122.29   16.60
   5  -7  -8  129.79   19.70
  -5   7   8  122.19   16.30
   4  -7  -8   31.50    9.20
   4  -7  -8   14.20    9.80
  -4   7   8   17.00    8.50
   3  -7  -8   28.70   10.60
  -3   7   8   20.90    7.60
   2  -7  -8    7.90    7.20
  -2   7   8    2.70    5.80
   1  -7  -8  686.03   38.40
  -1   7   8  670.83   34.50
   0   7   8    2.00    5.10
   1   7   8  547.75   29.60
   2   7   8   53.69    9.90
   3   7   8  226.18   17.50
   4   7   8   44.20    8.70
   5   7   8  200.28   16.30
   6   7   8   19.20    6.70
   7   7   8   57.89   10.10
   8   7   8    8.30    6.70
   8   7   8   -1.80    7.30
   9   7   8   28.90    9.20
   9   7   8   13.70    9.10
  10   7   8    6.90    8.60
  10   7   8    9.00    8.60
   5  -8  -8  222.88   21.60
   5  -8  -8  160.28   24.90
  -5   8   8  192.08   21.70
   4  -8  -8   -2.40    8.10
  -4   8   8    5.60    7.50
   3  -8  -8  169.78   21.60
  -3   8   8  173.38   18.30
   2  -8  -8   44.60   12.00
  -2   8   8   52.19   11.60
  -1   8   8   -0.20    5.90
   1   8   8   55.89   12.30
   2   8   8    8.40    6.70
   3   8   8  623.54   33.90
   4   8   8   22.20    8.00
   5   8   8   -1.80    5.70
   6   8   8    4.40    6.60
   7   8   8   95.09   14.90
   8   8   8    9.30   13.50
   8   8   8   -0.60    7.30
   9   8   8   13.70    9.10
  10   8   8   14.00   18.50
  10   8   8    7.50    9.80
   4  -9  -8   -4.90   10.70
  -4   9   8   -1.30    9.30
  -3   9   8   -2.60    7.00
  -2   9   8   -1.20    7.50
  -1   9   8  108.69   16.20
   0   9   8   78.59   13.90
   1   9   8    0.00    6.60
   2   9   8   95.29   14.20
   3   9   8   57.99   11.40
   4   9   8    4.50    6.40
   5   9   8    4.20    6.90
   6   9   8   26.10    9.70
   7   9   8   24.80    9.40
   8   9   8   71.99   14.10
   8   9   8   55.69   14.00
   9   9   8   52.29   13.40
   9   9   8   24.80   11.80
  -2  10   8   29.80   11.70
  -1  10   8   -0.10    7.30
   0  10   8   47.80   11.90
   1  10   8    7.30    8.50
   2  10   8    2.40    7.60
   3  10   8    6.10    8.40
   4  10   8   74.19   13.50
   5  10   8   69.19   13.60
   6  10   8   19.60    9.10
   7  10   8    6.30    8.80
   8  10   8   17.60   10.70
   8  10   8   10.30    9.40
   0  11   8    2.50    9.00
   1  11   8    6.50    9.00
   2  11   8    2.80    8.00
   3  11   8    9.00    8.90
   4  11   8    1.80    8.30
   5  11   8    4.70    8.00
   6  11   8    0.70    9.40
   5  11  -9   38.30   13.50
   5  11  -9   15.30   10.60
   4  11  -9   47.00   11.60
   3  11  -9   70.29   14.80
   3  11  -9   34.00   11.90
   2  11  -9   74.69   15.10
   1  11  -9   25.10    9.60
   1  11  -9    2.50    7.60
   7  10  -9   21.60   11.30
   7  10  -9    4.40    9.10
   6  10  -9   41.10   12.80
   6  10  -9   21.50   10.50
   5  10  -9   21.90   10.40
   5  10  -9   24.70    9.90
   4  10  -9   26.10   10.00
   4  10  -9    9.90    8.70
   3  10  -9   58.39   12.50
   3  10  -9   39.00   11.60
   2  10  -9   12.80    8.90
   2  10  -9   27.50    9.20
   1  10  -9   63.59   13.30
   1  10  -9   99.89   13.20
  -1  10  -9   -4.70    7.20
  -2  10  -9   68.99   15.00
   8   9  -9   66.29   14.50
   8   9  -9   91.69   16.90
   7   9  -9   58.09   13.30
   7   9  -9   74.09   14.80
   6   9  -9    4.10    8.20
   6   9  -9    8.50    8.30
   5   9  -9   22.00    8.80
   5   9  -9   11.00    8.50
   4   9  -9   -2.00    6.00
   4   9  -9    4.40    6.40
   3   9  -9    9.00    6.90
   3   9  -9   -0.30    6.20
   2   9  -9   12.60    8.40
   2   9  -9   11.40    6.80
   1   9  -9   80.49   13.90
   1   9  -9   73.09   11.00
   0   9  -9   33.20    8.90
   0   9  -9   16.60    8.10
  -1   9  -9  145.19    9.60
  -2   9  -9   12.30    8.10
  -3   9  -9   15.00   10.10
   3  -9   9  -11.50    8.90
  -4   9  -9   10.70   10.40
   4  -9   9   -1.50   10.30
   9   8  -9    3.50    8.20
   9   8  -9    1.40    8.60
   8   8  -9  214.58   19.70
   8   8  -9  171.18   20.10
   7   8  -9   22.00    9.60
   7   8  -9   37.60   10.50
   6   8  -9  223.78   19.60
   5   8  -9   16.40    7.30
   5   8  -9   10.10    7.30
   4   8  -9   -4.50    5.40
   4   8  -9    5.80    6.10
   3   8  -9   34.70    9.50
   3   8  -9   31.30    7.90
   2   8  -9   10.60    5.70
   1   8  -9   10.70    5.30
   1   8  -9    6.20    5.90
   0   8  -9    3.00    3.50
   0   8  -9   11.30    6.70
  -1   8  -9   -0.30    6.30
  -1   8  -9   -4.70    3.00
  -2   8  -9    1.40    7.00
   2  -8   9   -3.50    8.10
  -3   8  -9  242.98   22.00
   3  -8   9  225.18   23.40
  -4   8  -9   -2.80    7.10
   4  -8   9    7.50   10.10
  -5   8  -9    1.10    8.30
   5  -8   9   -3.20   10.00
   9   7  -9    4.50    6.50
   9   7  -9    8.30    9.80
   8   7  -9  138.79   15.60
   8   7  -9  117.39   17.20
   7   7  -9    7.90    6.00
   7   7  -9   -3.60    6.80
   6   7  -9   18.00    8.00
   6   7  -9   20.80    8.00
   5   7  -9   -2.70    5.60
   5   7  -9    2.30    5.10
   4   7  -9   94.89   11.80
   4   7  -9   95.69   12.70
   3   7  -9  467.05   26.90
   3   7  -9  474.15   24.80
   2   7  -9   -3.20    4.40
   2   7  -9    4.00    4.40
   1   7  -9   -3.80    4.80
   1   7  -9   -0.60    3.60
   0   7  -9    9.30    3.30
   0   7  -9   13.00    6.40
  -1   7  -9   31.40    9.20
  -1   7  -9   40.20    4.70
  -2   7  -9   55.19   12.30
   2  -7   9   71.89   14.10
  -3   7  -9    7.00    6.80
   3  -7   9   -5.40    5.30
  -4   7  -9   55.19   11.80
   4  -7   9   54.69   13.60
  -5   7  -9    5.90    8.60
   5  -7   9    4.80    9.40
  -6   7  -9   -3.30    8.00
   6  -7   9   11.70   10.10
  10   6  -9    0.20    8.40
   9   6  -9   16.70    6.30
   9   6  -9    1.60    8.10
   8   6  -9  333.67   19.50
   8   6  -9  316.77   24.40
   7   6  -9   56.19   19.50
   7   6  -9   59.89    9.60
   6   6  -9    6.00    6.20
   6   6  -9    5.20    4.80
   5   6  -9  136.99   13.90
   5   6  -9  124.69   13.40
   4   6  -9  327.27   20.20
   4   6  -9  345.77   21.00
   3   6  -9  601.54   30.20
   3   6  -9  619.84   28.60
   2   6  -9   -3.30    4.20
   2   6  -9   -2.20    3.80
   1   6  -9  697.83   28.50
   1   6  -9  679.13   33.60
   0   6  -9   49.60    5.50
   0   6  -9   48.80    9.10
  -1   6  -9  801.62   28.80
  -1   6  -9  792.72   38.60
  -1   6  -9  874.41   29.00
   1  -6   9  813.02   41.20
  -2   6  -9  103.89   13.20
   2  -6   9  100.89   14.00
  -3   6  -9   83.99   12.40
   3  -6   9   64.89   13.30
  -4   6  -9    8.90    6.90
   4  -6   9   23.30    9.30
  -5   6  -9   18.40    8.50
   5  -6   9   16.80    8.50
  -6   6  -9    3.10    7.80
   6  -6   9   14.00   10.20
  -7   6  -9   27.70   11.00
   7  -6   9   20.60   11.50
  10   5  -9   30.00   10.90
   9   5  -9    5.00    4.10
   9   5  -9   11.30    8.50
   8   5  -9    0.30    4.70
   8   5  -9    9.00    7.90
   7   5  -9  444.06   27.60
   7   5  -9  443.76   21.50
   6   5  -9   15.30    6.80
   6   5  -9   15.40    5.30
   5   5  -9   12.90    5.30
   5   5  -9    2.80    5.30
   4   5  -9  326.77   19.10
   4   5  -9  325.57   19.50
   3   5  -9  492.15   23.50
   3   5  -9  447.46   24.00
   2   5  -9 1872.31   67.39
   2   5  -9 1824.82   70.39
   1   5  -9  355.96   20.90
   1   5  -9  361.16   16.70
   0   5  -9   38.70    4.50
   0   5  -9   25.80    6.30
  -1   5  -9   16.50    5.90
   1  -5   9   12.10    5.90
  -2   5  -9  321.97   20.10
   2  -5   9  322.67   22.30
  -3   5  -9  868.51   39.90
   3  -5   9  868.81   42.70
  -4   5  -9   77.89   11.70
   4  -5   9   60.69   12.20
  -5   5  -9  105.79   14.10
   5  -5   9  108.69   15.60
  -6   5  -9   -4.80    5.60
   6  -5   9    9.80    8.00
  -7   5  -9   13.60    8.70
   7  -5   9   14.20   10.10
  -8   5  -9   -1.80   11.00
   8  -5   9    7.10   10.40
  11   4  -9   18.10   11.50
  10   4  -9   55.09   13.60
   9   4  -9  -13.40    5.70
   7   4  -9  211.18   19.00
   7   4  -9  206.68   13.10
   6   4  -9   36.30    6.00
   6   4  -9   31.10    8.00
   5   4  -9    6.80    3.80
   5   4  -9    4.40    4.60
   4   4  -9   18.50    5.30
   4   4  -9   17.20    5.70
   3   4  -9  482.85   23.60
   3   4  -9  497.55   23.70
   2   4  -9   28.20    6.20
   2   4  -9   32.00    5.60
  -2  -4   9   41.70    5.30
   1   4  -9  348.77   19.50
   1   4  -9  351.26   16.10
   0   4  -9  478.85   24.00
   0   4  -9  473.35   18.50
  -1   4  -9  109.09   10.90
   1  -4   9  104.69   11.30
  -2   4  -9  749.92   35.20
   2  -4   9  860.21   38.20
  -3   4  -9   -1.20    3.70
   3  -4   9    4.90    5.00
  -4   4  -9  433.06   23.80
   4  -4   9  424.86   26.60
  -5   4  -9    4.90    5.40
   5  -4   9    3.20    6.20
  -6   4  -9  146.39   14.50
   6  -4   9  123.79   16.50
  -7   4  -9  131.29   16.70
   7  -4   9  210.18   11.90
   7  -4   9  157.68   20.10
  -8   4  -9   -4.10    7.30
   8  -4   9   -3.30    5.30
   8  -4   9    9.00    9.40
  -9   4  -9   19.70   10.10
   9  -4   9    9.40    9.80
  11   3  -9   10.00   10.00
  10   3  -9   -8.30    8.10
   9   3  -9    0.80    7.70
   8   3  -9  264.07   21.70
   8   3  -9  231.18   11.80
  -8  -3   9  307.37   11.60
   7   3  -9  246.08   20.30
   7   3  -9  258.37   13.40
  -7  -3   9  271.17   12.60
   6   3  -9  142.49   14.00
   6   3  -9  146.49   10.10
  -6  -3   9  149.88    9.80
   5   3  -9   56.09    8.80
   5   3  -9   70.99    8.00
   4   3  -9  449.06   23.20
   4   3  -9  431.16   25.10
   3   3  -9  213.88   13.70
   3   3  -9  214.98   12.90
   2   3  -9   36.70    6.10
   2   3  -9   36.50    5.50
  -2  -3   9   32.30    5.00
   1   3  -9    3.30    3.30
   1   3  -9    1.60    2.20
   0   3  -9  377.76   19.40
   0   3  -9  374.86   15.10
   0  -3   9  359.16   14.80
  -1   3  -9  165.98   12.30
   1  -3   9  173.48   12.70
  -2   3  -9  416.06   21.20
   2  -3   9  373.96   21.30
  -3   3  -9   17.10    5.40
   3  -3   9   16.10    5.70
  -4   3  -9   52.79    8.50
   4  -3   9   48.60    9.80
  -5   3  -9    0.20    4.30
   5  -3   9   -1.10    5.30
   5  -3   9   -1.00    1.90
  -6   3  -9    4.40    6.00
   6  -3   9    6.10    7.50
  -7   3  -9   10.60    6.60
   7  -3   9    7.60    5.20
   7  -3   9    6.90    8.90
  -8   3  -9   54.19   10.60
   8  -3   9   28.30   11.90
   8  -3   9   63.49   15.50
  -9   3  -9    0.50    6.70
   9  -3   9    2.20   10.70
  11   2  -9    9.30   10.80
  10   2  -9   36.00   11.60
   9   2  -9   54.29   13.30
   8   2  -9  225.28   20.80
   7   2  -9   28.90    9.20
   7   2  -9   30.70    4.60
  -7  -2   9   40.00    4.60
   6   2  -9  245.58   12.40
   6   2  -9  245.48   18.80
  -6  -2   9  258.17   12.80
   5   2  -9    2.30    3.80
   4   2  -9   12.90    3.70
   4   2  -9   18.10    5.60
  -4  -2   9   23.10    4.50
   3   2  -9   87.59    7.50
   3   2  -9   66.99    8.10
   2   2  -9 2296.67   79.29
   2   2  -9 2116.79   78.69
  -2  -2   9 2236.18   78.69
   1   2  -9   18.20    3.60
   1   2  -9   18.00    3.60
   1   2  -9   14.40    4.50
  -1  -2   9   22.10    3.40
   0   2  -9 1641.24   59.09
   0   2  -9 1688.23   57.39
   0   2  -9 1628.74   60.79
   0  -2   9 1632.94   59.79
   0  -2   9 1631.04   56.99
  -1   2  -9   12.70    3.70
  -1   2  -9   13.60    2.30
  -1   2  -9   13.90    4.10
   1  -2   9   18.50    2.20
   1  -2   9   15.50    4.30
  -2   2  -9 1020.60   40.40
   2  -2   9  974.10   40.20
  -3   2  -9  122.49   10.40
   3  -2   9  124.59   11.20
  -4   2  -9  249.38   15.40
   4  -2   9  209.78    9.50
   4  -2   9  214.68    9.40
   4  -2   9  241.68   16.50
  -5   2  -9  102.69   10.30
   5  -2   9  103.59    6.80
   5  -2   9   87.29   11.30
  -6   2  -9   74.79    9.70
   6  -2   9   56.09   10.80
   6  -2   9   52.59    6.30
  -7   2  -9   14.20    7.00
   7  -2   9   14.80    4.70
   7  -2   9   10.30    8.10
  -8   2  -9   57.89    9.60
   8  -2   9   47.50    8.40
   8  -2   9   52.09   12.40
  -9   2  -9    1.90    6.70
   9  -2   9   -2.40    7.20
   9  -2   9    0.50    6.20
  10   1  -9   16.20   10.00
   9   1  -9   78.89   14.70
   8   1  -9   28.10   10.40
   7   1  -9   47.50   10.70
  -7  -1   9   52.59    5.90
  -7  -1   9   58.99    5.00
   6   1  -9  522.65   21.50
   6   1  -9  546.15   29.80
   5   1  -9   43.90    5.40
   5   1  -9   46.90    8.90
  -5  -1   9   33.50    5.20
   4   1  -9  477.75   20.80
   4   1  -9  497.65   25.40
  -4  -1   9  486.35   21.00
   3   1  -9    1.70    3.30
   3   1  -9    1.80    2.30
  -3  -1   9    2.80    2.20
   2   1  -9  291.77   15.00
   2   1  -9  321.87   16.60
  -2  -1   9  303.67   16.10
   1   1  -9    3.70    2.60
   1   1  -9    0.80    1.70
   1   1  -9   -1.70    2.30
  -1  -1   9    2.00    1.90
   0   1  -9 2904.71   95.59
   0   1  -9 2848.01   98.29
   0   1  -9 2784.62   96.09
   0  -1   9 2679.63   95.59
   0  -1   9 2820.12   95.89
  -1   1  -9   48.00    4.50
  -1   1  -9   55.39    4.90
  -1   1  -9   51.59    7.10
   1  -1   9   47.50    4.20
   1  -1   9   49.99    5.40
  -2   1  -9 5328.97  174.68
  -2   1  -9 5483.65  176.68
   2  -1   9 5178.88  175.58
   2  -1   9 4759.12  171.48
  -3   1  -9  126.49   10.00
   3  -1   9  124.49   10.00
   3  -1   9  123.39    6.80
   3  -1   9  129.39    6.80
  -4   1  -9  210.78   13.80
   4  -1   9  229.18   15.10
   4  -1   9  213.38   10.40
  -5   1  -9   11.10    4.70
   5  -1   9   17.40    4.10
   5  -1   9    1.30    4.40
  -6   1  -9  545.75   25.60
   6  -1   9  543.75   29.70
   6  -1   9  530.25   23.40
  -7   1  -9  224.88   15.10
   7  -1   9  214.48   13.90
   7  -1   9  202.88   18.20
  -8   1  -9   23.00    6.60
   8  -1   9   20.40    7.20
   8  -1   9    7.90    7.90
  -9   1  -9    7.00    6.70
   9  -1   9    6.40    7.20
   9  -1   9   13.70    7.20
  10  -1   9   12.40    9.20
  10  -1   9    2.50    8.00
  10   0  -9  121.69   15.10
  10   0  -9   72.39   15.50
   9   0  -9   34.00    8.80
   9   0  -9   15.30    9.80
   8   0  -9   26.00    9.20
   7   0  -9    2.20    5.50
  -7   0   9    6.10    2.60
  -7   0   9    1.90    2.50
   6   0  -9    8.10    6.00
  -6   0   9   20.60    4.10
  -6   0   9   18.30    4.60
   5   0  -9    0.50    3.90
   5   0  -9    4.50    2.70
  -5   0   9    8.70    3.00
   4   0  -9  172.68   14.00
   4   0  -9  184.08   11.20
  -4   0   9  178.18   10.60
   3   0  -9    4.70    2.50
   3   0  -9   -1.70    2.50
  -3   0   9   -0.20    2.00
   2   0  -9  148.79    9.70
  -2   0   9  157.78    9.50
   1   0  -9  106.89    8.30
   1   0  -9  111.99    5.60
   1   0  -9  106.09    8.60
  -1   0   9  115.69    8.20
   0   0  -9  760.92   31.30
   0   0  -9  778.82   27.70
   0   0  -9  774.62   31.10
   0   0   9  780.82   28.00
   0   0   9  803.52   30.70
  -1   0  -9   15.30    3.30
  -1   0  -9   11.30    3.30
   1   0   9   14.00    3.20
   1   0   9   17.80    3.20
   2   0   9   73.99    6.20
   2   0   9   65.39    5.60
  -3   0  -9   -1.40    2.50
   3   0   9    2.70    2.60
   3   0   9    0.80    2.00
  -4   0  -9  303.47   16.20
   4   0   9  276.97   14.00
   4   0   9  305.47   16.90
  -5   0  -9  107.49    9.80
   5   0   9  131.29   11.40
   5   0   9  111.29    8.40
  -6   0  -9   11.50    4.50
   6   0   9   18.20    5.20
   6   0   9   13.50    5.60
  -7   0  -9   -0.30    4.60
   7   0   9    5.10    5.40
   7   0   9   -3.30    4.20
  -8   0  -9  293.77   18.00
   8   0   9  294.37   18.60
   8   0   9  276.07   22.40
  -9   0  -9    5.30    5.60
   9   0   9    2.30    6.90
   9   0   9    4.00    6.60
 -10   0  -9   11.60    6.10
  10   0   9    3.20    8.70
  10   0   9   -7.30    7.00
  10  -1  -9   32.80   12.60
  10  -1  -9   19.50    9.10
   9  -1  -9   46.30   13.60
   8  -1  -9   18.90    6.90
   8  -1  -9    1.30    7.60
   7  -1  -9    6.70    5.00
   7  -1  -9   -2.70    5.90
  -7   1   9    8.60    3.40
   6  -1  -9   29.70    6.40
   6  -1  -9   27.30    8.90
  -6   1   9   35.60    5.30
  -6   1   9   48.90    5.70
   5  -1  -9   -4.60    4.50
  -5   1   9    1.40    2.70
  -5   1   9    3.70    2.90
   4  -1  -9  805.72   38.60
  -4   1   9  891.21   33.60
   3  -1  -9   84.19    9.80
   3  -1  -9   63.49    6.80
  -3   1   9   94.29    7.60
   2  -1  -9 2441.96   85.29
   2  -1  -9 2508.75   80.89
   2  -1  -9 2323.27   88.19
   1  -1  -9  126.29   10.20
   1  -1  -9  139.29    9.40
   0  -1  -9  186.78   11.50
   0  -1  -9  180.18   11.60
   0   1   9  185.28   11.00
  -1  -1  -9   16.40    4.10
  -1  -1  -9   14.40    4.10
   1   1   9   18.10    2.50
   1   1   9   23.60    4.40
  -2  -1  -9  370.16   20.20
   2   1   9  372.36   15.90
   2   1   9  362.56   17.30
  -3  -1  -9  220.08   13.30
   3   1   9  229.18   12.40
   3   1   9  232.38   12.70
  -4  -1  -9   88.49    8.30
   4   1   9   70.39    7.70
  -5  -1  -9   13.40    4.40
   5   1   9   13.50    4.70
   5   1   9   16.20    5.20
  -6  -1  -9   37.70    7.10
   6   1   9   38.80    7.70
   6   1   9   35.00    6.30
  -7  -1  -9   14.10    5.90
   7   1   9   17.80    6.30
   7   1   9   10.10    6.50
  -8  -1  -9   -7.90    4.70
   8   1   9    7.10    6.00
   8   1   9   10.20   11.30
  -9  -1  -9   -0.10    5.30
   9   1   9   -1.60    5.90
   9   1   9    3.90    7.20
  10   1   9   12.60    9.10
  10   1   9   11.10    9.20
   9  -2  -9   16.00    8.90
   9  -2  -9   29.90   12.40
   8  -2  -9   23.50   11.40
  -8   2   9   53.89    5.80
   7  -2  -9   -7.10    6.20
   7  -2  -9   -7.30    4.50
  -7   2   9    4.00    3.30
   6  -2  -9  155.28   12.40
   6  -2  -9  133.99   15.80
  -6   2   9  154.18   11.10
   5  -2  -9   58.59   11.30
   5  -2  -9   58.49    7.20
  -5   2   9   48.20    6.90
   4  -2  -9   11.60    6.70
   4  -2  -9   11.10    3.60
   3  -2  -9  337.37   21.20
   3  -2  -9  380.16   15.90
   2  -2  -9 1020.60   40.70
   2  -2  -9 1070.19   44.30
   2  -2  -9 1026.80   36.20
   1  -2  -9   67.59    6.90
   1  -2  -9   59.59    8.00
   0  -2  -9    4.90    2.90
  -1  -2  -9  602.14   27.20
  -1  -2  -9  600.14   26.50
  -2  -2  -9 2010.20   73.09
  -3  -2  -9   83.09    8.40
  -4  -2  -9   34.90    6.10
  -5  -2  -9   93.19    9.30
  -6  -2  -9   19.00    5.60
   6   2   9   10.90    4.70
  -7  -2  -9   39.00    7.10
   7   2   9   29.30    7.10
  -8  -2  -9   64.99    9.10
   8   2   9   57.69   10.30
   9   2   9   63.49   12.40
   9   2   9   38.30   11.00
  10   2   9   63.19   12.20
  10   2   9   82.29   17.30
  11   2   9   21.80   10.80
  11   2   9   -1.10    8.40
   9  -3  -9    0.80    9.80
   9  -3  -9   -2.70    7.00
   8  -3  -9  175.98   17.80
   8  -3  -9  176.88   22.50
  -8   3   9  238.58   12.20
   7  -3  -9    9.30    8.50
   7  -3  -9   12.20    6.70
  -7   3   9   11.70    5.30
   6  -3  -9   30.30    7.10
   6  -3  -9   20.40    9.30
  -6   3   9   36.30    6.80
   5  -3  -9   28.00    9.40
   5  -3  -9   29.80    6.80
  -5   3   9   31.30    6.50
   4  -3  -9   40.30    6.20
   4  -3  -9   41.60    9.20
  -4   3   9   29.30    5.50
   3  -3  -9   17.60    4.10
   3  -3  -9   18.50    7.10
  -3   3   9   17.10    4.70
   2  -3  -9  112.89    7.00
   2  -3  -9  110.19   11.90
  -2   3   9  106.59    9.00
   1  -3  -9  145.79   12.70
  -1   3   9  128.89    6.10
  -1   3   9  144.19   10.60
   0  -3  -9    7.10    4.40
   0   3   9    8.00    1.70
  -1  -3  -9  639.34   29.00
  -1  -3  -9  664.13   30.80
  -2  -3  -9    7.30    3.50
  -3  -3  -9   67.69    7.70
  -4  -3  -9   24.80    5.70
  -5  -3  -9    4.50    4.00
  -6  -3  -9  118.49   11.00
   7   3   9    0.50    4.20
   8   3   9   27.60    6.30
   8   3   9   34.40    8.90
   9   3   9   -2.30    3.60
   9   3   9   -0.40    6.00
  10   3   9   30.90   11.40
  10   3   9   26.30    6.90
  11   3   9   14.30    9.70
  11   3   9  -11.40    9.20
   8  -4  -9    1.70    8.20
  -8   4   9    3.00    5.60
   7  -4  -9  222.58   24.00
   7  -4  -9  217.78   18.80
  -7   4   9  214.28   15.50
   6  -4  -9   38.20    8.90
  -6   4   9   37.40    7.60
   5  -4  -9   77.59   15.30
   5  -4  -9   79.69   10.20
  -5   4   9   98.49   11.20
   4  -4  -9   92.99   13.80
   4  -4  -9   89.69    9.40
  -4   4   9   82.69   10.60
   3  -4  -9   14.90    6.30
   3  -4  -9   17.60    4.60
  -3   4   9   21.60    5.60
   2  -4  -9  257.87   13.10
   2  -4  -9  246.38   18.40
  -2   4   9  238.98   15.40
   1  -4  -9  231.88   17.10
  -1   4   9  223.98   14.50
  -1   4   9  217.78   10.30
   0  -4  -9  183.48   14.50
   0   4   9  177.78    9.20
   0   4   9  168.68   12.30
  -1  -4  -9  185.68   14.80
   1   4   9  196.78   13.30
   2   4   9   -0.90    2.70
   3   4   9  511.95   24.50
   4   4   9   10.60    4.10
   5   4   9   40.80    7.10
   6   4   9   97.59    9.50
   7   4   9   38.90    9.20
   7   4   9   33.80    6.50
   8   4   9   13.80    4.80
   8   4   9   15.90    7.00
   9   4   9    5.40    5.00
   9   4   9   -2.20    5.30
  10   4   9   28.60   10.50
  10   4   9   31.10    6.60
  11   4   9   19.30   12.80
   7  -5  -9    5.40   11.30
   7  -5  -9    3.00    7.90
  -7   5   9   -3.40    6.20
   6  -5  -9   24.70    9.70
   6  -5  -9   13.00    7.40
  -6   5   9    0.70    6.60
   5  -5  -9   34.10    8.50
  -5   5   9   22.80    7.10
   4  -5  -9   14.30    7.60
   4  -5  -9   30.90    7.10
  -4   5   9   23.90    7.30
   3  -5  -9  551.34   26.20
   3  -5  -9  549.25   32.10
  -3   5   9  557.24   27.70
   2  -5  -9   29.40    8.70
  -2   5   9   39.90    5.20
  -2   5   9   37.10    7.70
   1  -5  -9   15.40    6.30
  -1   5   9   18.50    5.60
   0  -5  -9   88.19   11.40
   0   5   9   89.29   10.30
   0   5   9   87.19    6.90
   1   5   9  522.65   26.40
   1   5   9  536.55   22.50
   2   5   9  132.99   11.60
   3   5   9   94.79    9.80
   4   5   9   46.50    7.90
   5   5   9   36.90    7.30
   6   5   9   42.10    7.40
   7   5   9   72.59   10.30
   8   5   9    1.90    4.40
   9   5   9    1.90    5.40
   9   5   9   -3.70    5.80
  10   5   9    6.50    8.00
  10   5   9   27.30    7.20
   7  -6  -9  -12.20    9.90
   7  -6  -9   -2.20    8.50
  -7   6   9    2.70    8.80
   6  -6  -9   19.60    8.80
   6  -6  -9   33.70   12.60
  -6   6   9   28.20    9.10
   5  -6  -9   41.00   12.50
   5  -6  -9   37.30    9.80
  -5   6   9   35.60    9.40
   4  -6  -9   19.40    7.20
   4  -6  -9   39.30   18.30
  -4   6   9   18.60    7.50
   3  -6  -9   46.20    8.40
   3  -6  -9   36.80    9.70
  -3   6   9   27.40    8.00
   2  -6  -9   57.09   12.40
  -2   6   9   41.40    8.80
   1  -6  -9  226.88   19.70
  -1   6   9  209.28   16.00
   0  -6  -9    4.70    5.50
   0   6   9    0.70    4.00
   1   6   9  397.46   22.90
   2   6   9    6.20    4.70
   3   6   9  261.07   17.90
   4   6   9   91.99   11.20
   5   6   9    6.50    4.90
   6   6   9  209.38   15.40
   7   6   9   23.30    7.50
   8   6   9   -6.30    4.50
   8   6   9    2.60    5.80
   9   6   9    7.80    6.30
   9   6   9    2.90    6.60
  10   6   9   27.90    9.30
  10   6   9    0.10    7.40
   6  -7  -9    3.60   10.20
  -6   7   9    3.90    9.50
   5  -7  -9   59.89   12.00
   5  -7  -9   65.09   16.10
   4  -7  -9   21.20   11.20
   4  -7  -9   13.80    7.60
  -4   7   9   15.40    7.30
   3  -7  -9   41.30   11.90
  -3   7   9   37.70    9.50
   2  -7  -9    3.70    7.40
  -2   7   9    3.90    6.50
   1  -7  -9    1.30    6.60
  -1   7   9    5.10    6.40
   0   7   9    6.10    6.30
   1   7   9  230.28   17.80
   2   7   9    3.40    4.90
   3   7   9  176.68   15.70
   4   7   9   34.80    8.00
   5   7   9   33.80    8.40
   6   7   9   -2.70    5.20
   7   7   9   27.70    8.20
   8   7   9    3.20    6.30
   8   7   9    3.90    7.10
   9   7   9   27.10    9.10
   9   7   9   22.80   10.20
  10   7   9    3.50    7.90
  10   7   9   12.10    8.40
   5  -8  -9    7.70   10.40
   5  -8  -9    1.00   10.30
  -5   8   9   -1.80    8.70
   4  -8  -9   26.20   12.10
  -4   8   9   22.20    9.60
   3  -8  -9  375.56   31.10
  -3   8   9  424.66   27.60
   2  -8  -9   64.99   15.20
  -2   8   9   59.19   11.80
  -1   8   9    0.40    6.10
   0   8   9   -8.90    4.80
   1   8   9   30.90    9.40
   2   8   9   37.50   11.40
   5   8   9   48.70   17.50
   6   8   9    9.10    8.00
   7   8   9  112.39   15.60
   8   8   9   -0.20    8.00
   8   8   9   20.40   10.40
   9   8   9   -1.60    8.80
   9   8   9  -16.20    8.70
  10   8   9    3.90    7.50
   4  -9  -9   24.00   13.20
  -4   9   9   -2.90    9.40
   3  -9  -9   13.30   11.20
  -3   9   9   -5.30    7.30
  -2   9   9    6.00    8.10
  -1   9   9  120.09   17.30
   0   9   9   41.00   11.30
   1   9   9   58.49   12.50
   2   9   9   18.80    8.70
   3   9   9   34.10   10.20
   4   9   9    4.70    7.30
   5   9   9   34.40    9.50
   6   9   9   -0.70    6.60
   7   9   9   21.90    9.40
   8   9   9   -7.10    7.80
   8   9   9    1.40    7.10
   9   9   9   15.50   10.50
   9   9   9    9.40   11.70
  -2  10   9   52.09   13.10
  -1  10   9    6.10    8.90
   0  10   9   13.10    9.40
   1  10   9   15.60    9.10
   2  10   9   22.50    9.80
   3  10   9    8.20    8.20
   4  10   9    2.50    6.80
   5  10   9   15.50    9.30
   6  10   9   -2.50    7.20
   7  10   9    1.90    8.30
   8  10   9   -9.60    9.20
   0  11   9   -3.60    8.20
   1  11   9   -0.40    8.40
   2  11   9   35.40   12.60
   3  11   9   -5.60    8.50
   4  11   9   -1.10    8.50
   5  11   9   10.70    9.30
   6  11   9    1.10    7.50
   5  11 -10   28.60   11.70
   5  11 -10   29.10   12.80
   4  11 -10   34.00   11.40
   4  11 -10   -8.90    7.20
   3  11 -10   43.60   12.60
   3  11 -10   87.59   16.20
   2  11 -10   10.20    7.90
   1  11 -10   -4.00    7.20
   7  10 -10   -7.40    9.30
   7  10 -10   13.50   11.00
   6  10 -10    5.50    9.20
   6  10 -10   -3.70    7.80
   5  10 -10    6.50   10.00
   5  10 -10   -3.70    8.00
   4  10 -10  118.59   18.20
   4  10 -10   76.99   14.30
   3  10 -10   14.60   10.00
   3  10 -10    9.30    8.60
   2  10 -10   91.99   13.80
   2  10 -10   52.79   12.60
   1  10 -10  101.69   17.40
   1  10 -10  124.59   14.90
   0  10 -10    8.20    7.80
  -1  10 -10  102.59   17.20
  -2  10 -10   10.50    8.50
   8   9 -10    8.50   11.30
   8   9 -10    5.90   10.30
   7   9 -10   43.30   12.70
   7   9 -10   49.90   13.50
   6   9 -10    4.20    7.20
   6   9 -10   -7.80    7.70
   5   9 -10   30.10   10.30
   5   9 -10   14.40    8.40
   4   9 -10   -2.90    6.30
   4   9 -10   -3.70    6.10
   3   9 -10   10.20    7.60
   3   9 -10    0.90    6.60
   2   9 -10   49.40   12.00
   1   9 -10   10.80    6.30
   1   9 -10   -0.40    6.20
   0   9 -10   58.89    8.40
   0   9 -10   45.30   11.70
  -1   9 -10  178.78    8.00
  -1   9 -10  163.28    8.40
  -2   9 -10    4.40    7.40
  -3   9 -10   40.40   12.30
   3  -9  10   59.89   16.40
  -4   9 -10    1.90    9.90
   4  -9  10   -6.60   10.80
   9   8 -10    2.90    7.80
   9   8 -10   -5.40    8.10
   8   8 -10   62.79   13.50
   7   8 -10   30.10   10.80
   7   8 -10   18.20    8.90
   6   8 -10   51.99   11.80
   6   8 -10   51.69   14.00
   5   8 -10    7.80    7.10
   5   8 -10    6.20    7.00
   4   8 -10   -3.80    5.30
   3   8 -10  482.85   25.80
   3   8 -10  433.76   30.90
   2   8 -10   -0.70    5.20
   2   8 -10    2.40    4.60
   1   8 -10   32.40   10.10
   1   8 -10   17.10    8.90
  -1   8 -10   80.49    5.10
  -1   8 -10   84.39    4.60
  -2   8 -10   59.29   12.80
   2  -8  10   76.19   16.40
  -3   8 -10   59.89   13.30
   3  -8  10   49.80   13.20
  -4   8 -10    7.60    9.10
   4  -8  10   19.80   11.10
  -5   8 -10   49.60   13.50
   5  -8  10   51.29   16.10
  10   7 -10   -2.00    8.30
   9   7 -10   41.80   12.40
   9   7 -10   19.90    7.90
   8   7 -10   -2.20    6.00
   8   7 -10  -10.60    7.10
   7   7 -10    0.50    6.10
   7   7 -10    4.80    7.10
   6   7 -10   11.50    7.10
   6   7 -10    7.90    7.00
   5   7 -10  109.29   13.80
   5   7 -10  126.89   14.50
   4   7 -10   -4.60    5.40
   4   7 -10    1.30    5.20
   3   7 -10  151.98   13.40
   3   7 -10  148.49   15.30
   2   7 -10   44.60    8.00
   2   7 -10   37.40    9.20
   1   7 -10  121.19   13.60
   1   7 -10  121.69   10.00
   0   7 -10   84.89    7.30
   0   7 -10   69.79   12.30
  -1   7 -10  985.00   51.09
  -2   7 -10    5.70    6.70
   2  -7  10   -0.30    8.00
  -3   7 -10   13.60    8.30
   3  -7  10   22.80    9.40
  -4   7 -10   20.40    8.30
   4  -7  10   25.60   11.20
  -5   7 -10   28.40   10.00
   5  -7  10   32.00   12.50
  -6   7 -10    0.00    8.50
   6  -7  10   -3.10    9.50
  10   6 -10   -7.70    7.70
   9   6 -10   13.30    9.80
   9   6 -10   43.30    8.90
   8   6 -10   24.20    9.30
   8   6 -10   42.20    7.70
   7   6 -10  190.68   18.30
   7   6 -10  210.18   16.20
   6   6 -10  142.89   14.20
   6   6 -10  149.29   16.00
   5   6 -10  103.69   11.90
   5   6 -10  107.99   13.10
   4   6 -10  155.18   14.10
   4   6 -10  146.69   14.30
   3   6 -10    0.50    4.00
   3   6 -10   -3.00    4.40
   2   6 -10    5.00    3.90
   2   6 -10    3.10    4.90
   1   6 -10  184.98   15.70
   1   6 -10  197.68   11.80
   0   6 -10   31.00    4.60
   0   6 -10   23.30    8.30
  -1   6 -10  167.48   15.50
   1  -6  10  145.69   16.40
  -2   6 -10  255.57   19.60
   2  -6  10  262.07   21.50
  -3   6 -10  252.37   19.70
   3  -6  10  184.78   33.90
  -4   6 -10   33.50    9.60
   4  -6  10   34.30   11.20
  -5   6 -10   -4.80    6.60
   5  -6  10   -6.70    7.20
  -6   6 -10   -5.00    6.80
   6  -6  10    2.20    8.90
  -7   6 -10   84.99   15.60
   7  -6  10   46.00   15.40
  10   5 -10  -10.20    7.10
   9   5 -10    5.60    9.30
   8   5 -10  410.46   20.40
   8   5 -10  341.87   26.90
   7   5 -10   28.20    6.50
   6   5 -10  206.08   14.80
   6   5 -10  212.58   18.10
   5   5 -10  289.47   19.90
   5   5 -10  292.97   18.40
   4   5 -10   45.00    8.00
   4   5 -10   68.89    9.70
   3   5 -10  791.82   33.70
   3   5 -10  721.83   34.00
   2   5 -10  539.35   24.80
   2   5 -10  546.05   27.40
   1   5 -10  317.97   19.70
   1   5 -10  320.77   15.60
   0   5 -10  172.18   14.10
   0   5 -10  169.48    8.70
  -1   5 -10  155.58   14.20
   1  -5  10  147.89   14.70
  -2   5 -10   50.49    9.40
   2  -5  10   55.99   11.00
  -3   5 -10    7.90    6.40
   3  -5  10   15.60    7.50
  -4   5 -10   28.10    8.00
   4  -5  10   38.20   10.30
  -5   5 -10   66.69   11.70
   5  -5  10   82.09   15.60
  -6   5 -10   -3.70    7.20
   6  -5  10    0.30    8.30
  -7   5 -10    8.10   11.30
   7  -5  10   12.60    9.60
  -8   5 -10    9.00   10.00
   8  -5  10   -3.80    8.20
  10   4 -10    4.00    8.40
   9   4 -10    3.70    8.30
   8   4 -10   -4.90    5.90
   8   4 -10   -2.20    3.70
   7   4 -10   98.19   10.00
   7   4 -10   92.99   14.20
   6   4 -10 1037.10   47.60
   6   4 -10 1074.49   42.00
   5   4 -10  103.99    9.50
   5   4 -10   82.79   11.30
   4   4 -10 1005.80   43.20
   4   4 -10 1022.10   41.20
   3   4 -10  536.65   26.10
   3   4 -10  564.64   26.30
   2   4 -10   71.89    8.50
   2   4 -10   81.59    7.90
   1   4 -10   69.59    8.70
   1   4 -10   61.39    6.10
  -1  -4  10   82.29    5.70
   0   4 -10  912.41   33.40
   0   4 -10  942.01   40.10
  -1   4 -10  953.30   41.20
   1  -4  10  944.31   41.90
  -2   4 -10  300.97   18.70
   2  -4  10  305.27   20.30
  -3   4 -10   -1.40    4.30
   3  -4  10   -3.10    4.20
  -4   4 -10   16.80    6.00
   4  -4  10    5.60    6.70
  -5   4 -10    8.20    6.00
   5  -4  10    3.60    7.30
  -6   4 -10  277.17   20.40
   6  -4  10  209.28   20.90
  -7   4 -10   37.40   10.60
   7  -4  10   29.00   11.80
  10   3 -10   -4.40    8.30
   9   3 -10   31.80   11.40
   8   3 -10   29.00    4.70
   8   3 -10   15.10    9.00
   7   3 -10   23.80    8.80
   7   3 -10   13.30    4.70
   6   3 -10    5.70    6.00
   6   3 -10    0.20    3.20
   5   3 -10   22.90    7.20
   5   3 -10   28.70    5.60
   4   3 -10   14.10    4.60
   4   3 -10   12.50    5.60
   3   3 -10   -1.60    2.80
   3   3 -10    0.30    2.60
   2   3 -10  367.36   19.30
   2   3 -10  382.76   18.70
   1   3 -10   65.19    6.20
   1   3 -10   72.09    8.20
  -1  -3  10   92.39    6.20
   0   3 -10  814.52   30.50
   0   3 -10  850.91   35.50
   0  -3  10  801.22   30.10
   0  -3  10  854.21   35.40
  -1   3 -10   94.19    9.60
   1  -3  10   98.89   10.00
  -2   3 -10  680.13   30.90
   2  -3  10  674.23   31.90
  -3   3 -10   67.69    9.70
   3  -3  10   65.89    9.40
  -4   3 -10  202.78   15.40
   4  -3  10  234.18   17.50
  -5   3 -10  182.48   15.50
   5  -3  10  177.18   16.60
  -6   3 -10   23.20    7.40
   6  -3  10   26.50    4.00
  -7   3 -10   28.70    8.10
   7  -3  10   52.69    8.20
   7  -3  10    9.30    9.70
  -8   3 -10   96.69   14.10
   8  -3  10  128.49   13.00
   8  -3  10   73.79   16.60
  -9   3 -10    5.90    7.50
   9  -3  10   19.90   11.20
  10   2 -10    8.90   10.30
   9   2 -10   10.90    8.60
   8   2 -10  145.59   17.50
  -8  -2  10  182.68    7.80
  -8  -2  10  131.49    7.70
   6   2 -10   34.10    5.20
   6   2 -10   43.60    9.30
  -6  -2  10   50.69    5.70
   5   2 -10   12.30    3.80
   5   2 -10   10.40    6.30
   4   2 -10   19.00    5.80
   3   2 -10  318.77   16.10
   3   2 -10  274.17   16.80
   2   2 -10 1387.36   52.19
   2   2 -10 1400.56   52.49
   2   2 -10 1361.86   50.99
   1   2 -10   32.50    4.60
   1   2 -10   25.20    5.00
   1   2 -10   28.40    4.80
  -1  -2  10   42.00    4.30
   0   2 -10 2962.10   99.19
   0   2 -10 2720.23  100.19
   0   2 -10 2932.11  102.79
   0  -2  10 3057.39  101.79
   0  -2  10 2874.21   98.69
  -1   2 -10    0.40    2.30
  -1   2 -10   -1.20    1.20
   1  -2  10    2.20    3.10
   1  -2  10    0.80    1.20
  -2   2 -10 1089.09   44.10
   2  -2  10 1095.89   43.90
  -3   2 -10    5.40    4.00
   3  -2  10    7.80    4.60
  -4   2 -10   33.20    6.80
   4  -2  10   28.30    2.80
   4  -2  10   26.50    6.90
   4  -2  10   24.70    3.40
  -5   2 -10   28.00    6.70
   5  -2  10   26.90    3.70
   5  -2  10   19.60    7.30
  -6   2 -10   48.60    8.70
   6  -2  10   34.80    9.70
   6  -2  10   44.20    5.70
  -7   2 -10   43.90    9.40
   7  -2  10   44.90    6.50
   7  -2  10   23.50    9.80
  -8   2 -10   54.39   10.40
   8  -2  10   64.49   14.70
   8  -2  10   81.49    9.50
  -9   2 -10   47.50   10.80
   9  -2  10   58.39   10.60
   9  -2  10   37.20   12.80
  10   1 -10    1.60    9.10
   9   1 -10   26.20   11.50
   8   1 -10   21.10    9.30
   6   1 -10  341.97   23.60
   6   1 -10  374.96   17.40
  -6  -1  10  396.96   16.80
   5   1 -10  203.18   11.80
   5   1 -10  203.68   16.30
  -5  -1  10  208.48   11.90
   4   1 -10 2140.89   80.09
   4   1 -10 2078.49   74.59
   3   1 -10   18.00    5.10
   3   1 -10   15.80    4.10
   1   1 -10    5.10    2.20
   1   1 -10    6.50    3.00
   1   1 -10   10.60    3.80
  -1  -1  10   12.00    2.60
   0   1 -10  276.97   13.90
   0   1 -10  289.37   13.10
   0   1 -10  267.27   15.20
   0  -1  10  283.77   13.50
  -1   1 -10   28.70    4.30
  -1   1 -10   20.70    4.90
  -1   1 -10   26.00    3.90
   1  -1  10   29.60    3.70
   1  -1  10   33.70    5.30
  -2   1 -10 2518.85   90.89
   2  -1  10 2560.94   86.19
   2  -1  10 2524.95   89.49
  -3   1 -10   48.70    7.20
   3  -1  10   53.39    7.30
   3  -1  10   48.50    4.50
  -4   1 -10   -1.20    3.10
   4  -1  10    4.70    2.30
   4  -1  10    4.90    4.50
   4  -1  10    1.50    1.70
  -5   1 -10   66.89    9.30
   5  -1  10   51.59    9.40
   5  -1  10   64.39    6.90
  -6   1 -10  168.38   13.40
   6  -1  10  176.48   15.60
   6  -1  10  153.28   10.50
  -7   1 -10   51.89    8.60
   7  -1  10   67.89    9.10
   7  -1  10   51.79   10.80
  -8   1 -10   29.80    8.30
   8  -1  10   41.40    8.60
   8  -1  10   17.50    8.90
  -9   1 -10   12.60    8.20
   9  -1  10   16.10    7.20
   9  -1  10   24.50   10.50
  10  -1  10  -10.00    8.50
  10   0 -10   13.60   11.40
  10   0 -10    8.20    7.50
   9   0 -10   -7.70    7.90
   9   0 -10   -4.00    5.50
   8   0 -10   31.10   11.00
   7   0 -10    5.10   11.70
  -7   0  10    1.60    2.50
   6   0 -10  222.98   19.00
  -6   0  10  236.18   12.40
  -6   0  10  249.88   12.40
   5   0 -10   15.00    6.90
   5   0 -10   17.10    4.10
   4   0 -10  242.88   13.40
   4   0 -10  237.38   16.90
   3   0 -10  162.48   12.90
   3   0 -10  170.78   10.90
   2   0 -10 4494.05  160.88
   2   0 -10 4873.51  161.98
   1   0 -10  110.19    9.10
   1   0 -10  102.59    5.30
   1   0 -10   99.29    9.70
   0   0 -10 4086.89  141.99
   0   0 -10 4187.88  137.39
   0   0 -10 4295.77  141.99
   0   0  10 4122.09  137.79
   0   0  10 4023.20  140.69
  -1   0 -10  134.69    9.00
  -1   0 -10  126.29    9.60
   1   0  10  136.29    8.70
   1   0  10  130.19    7.80
  -2   0 -10  248.68   14.20
   2   0  10  235.38   12.40
   2   0  10  224.58   13.00
  -3   0 -10   10.50    4.30
   3   0  10    4.30    3.50
  -4   0 -10  380.46   19.70
   4   0  10  380.16   17.70
   4   0  10  377.06   20.10
  -5   0 -10   16.40    5.00
   5   0  10   21.80    6.20
   5   0  10   19.30    4.20
  -6   0 -10  249.97   16.10
   6   0  10  230.78   17.20
   6   0  10  222.08   15.50
  -7   0 -10    4.30    5.20
   7   0  10   -0.70    4.70
   7   0  10    3.90    5.70
  -8   0 -10    1.10    5.80
   8   0  10   -6.90    4.30
   8   0  10    4.90    6.90
  -9   0 -10   -2.60    5.90
   9   0  10    6.00    8.90
   9   0  10   -8.00    6.80
 -10   0 -10   22.20    6.70
  10   0  10   -8.40    8.50
  10   0  10   -9.60    7.50
  10  -1 -10   73.29   13.60
  10  -1 -10   68.09   16.70
   9  -1 -10   11.10   10.70
   9  -1 -10   11.40   11.70
   8  -1 -10    9.90    6.40
   8  -1 -10    6.20    8.80
   7  -1 -10   99.99   14.70
   7  -1 -10   99.29   10.60
  -7   1  10  101.49    8.50
   6  -1 -10   -1.30    5.10
   6  -1 -10    5.40    4.10
  -6   1  10    6.40    3.40
  -6   1  10   -0.30    2.90
   5  -1 -10   17.80    4.70
   5  -1 -10   17.20    6.90
  -5   1  10   14.70    3.90
   4  -1 -10   47.40    6.90
   4  -1 -10   44.00    9.40
   4  -1 -10   46.90    5.20
   3  -1 -10  105.99   11.00
   3  -1 -10  101.69    6.20
   2  -1 -10  557.94   27.20
   2  -1 -10  545.25   24.60
   2  -1 -10  551.84   19.40
   1  -1 -10  122.09   10.50
   1  -1 -10  127.69    9.60
   0  -1 -10  197.58   12.60
   0  -1 -10  177.18   11.90
  -1  -1 -10  257.97   14.70
  -1  -1 -10  254.57   14.60
   1   1  10  273.97   11.30
   1   1  10  263.87   13.90
  -2  -1 -10  768.12   31.70
   2   1  10  728.93   28.40
   2   1  10  735.93   30.10
  -3  -1 -10  221.98   13.60
   3   1  10  223.88   12.40
   3   1  10  218.28   12.40
  -4  -1 -10   44.00    7.00
   4   1  10   35.70    6.10
  -5  -1 -10   12.20    5.00
   5   1  10   10.80    3.90
   5   1  10    3.60    4.10
  -6  -1 -10  112.39   11.60
   6   1  10  115.19    9.80
   6   1  10  123.99   12.30
  -7  -1 -10   40.70    8.60
   7   1  10   51.49    9.80
   7   1  10   64.79    9.90
  -8  -1 -10    4.50    5.40
   8   1  10   -0.40    6.40
   8   1  10    6.80    7.00
  -9  -1 -10    9.50    5.80
   9   1  10   -2.60    6.10
   9   1  10   18.00    7.50
 -10  -1 -10    2.50    6.60
  10   1  10   11.10    9.20
  10   1  10   -0.60    7.40
   9  -2 -10   58.99   14.80
   9  -2 -10   75.39   12.70
   8  -2 -10  131.59   14.90
   8  -2 -10  121.39   19.20
  -8   2  10  148.79    9.20
   7  -2 -10    0.70    4.90
   7  -2 -10   -8.40    6.80
  -7   2  10   10.00    3.80
   6  -2 -10   81.99   13.90
   6  -2 -10   72.39    9.50
  -6   2  10   81.99   10.80
   5  -2 -10   68.29    8.50
   5  -2 -10   73.89   13.00
  -5   2  10   72.19    8.10
   4  -2 -10  944.71   36.10
   4  -2 -10  934.41   44.00
  -4   2  10  933.41   37.30
   3  -2 -10  449.46   18.60
   3  -2 -10  465.15   26.10
   2  -2 -10  117.49   11.30
   2  -2 -10  110.09    9.40
   2  -2 -10  111.59    5.40
   1  -2 -10   19.70    5.00
   1  -2 -10   11.00    4.70
   0  -2 -10  713.53   30.80
   0  -2 -10  731.53   32.50
  -1  -2 -10  900.11   36.50
  -1  -2 -10  857.91   35.30
   1   2  10  787.92   29.40
  -2  -2 -10  472.05   22.80
  -3  -2 -10    2.70    3.50
  -4  -2 -10   16.30    4.70
  -5  -2 -10   61.29    8.60
  -6  -2 -10  141.49   12.90
   6   2  10  150.38   12.20
  -7  -2 -10   15.00    5.90
   7   2  10   10.90    5.00
  -8  -2 -10   70.69   10.50
   8   2  10   74.09   12.30
  -9  -2 -10   14.40    5.70
   9   2  10    5.00    7.80
   9   2  10    9.90    8.20
  10   2  10   -3.20    8.90
  10   2  10   -2.50    6.40
  11   2  10   32.30   11.30
  11   2  10   10.90    9.90
   9  -3 -10    6.90    7.70
   9  -3 -10  -19.50    8.70
   8  -3 -10    6.30   11.10
   8  -3 -10    5.40    7.20
   7  -3 -10  197.78   21.70
   7  -3 -10  219.78   17.30
  -7   3  10  202.28   13.80
   6  -3 -10   28.20   11.80
   6  -3 -10   21.90    6.40
  -6   3  10   29.90    7.30
   5  -3 -10    2.40    6.10
   5  -3 -10    5.90    4.70
  -5   3  10    8.80    5.00
   4  -3 -10  157.28   15.90
   4  -3 -10  176.38   11.50
  -4   3  10  184.68   12.50
   3  -3 -10  144.69    9.10
   3  -3 -10  143.29   14.50
  -3   3  10  144.09   11.00
   2  -3 -10  232.98   17.40
   2  -3 -10  237.28   10.80
  -2   3  10  242.38   14.70
   1  -3 -10  758.22   35.40
  -1   3  10  740.33   32.00
   0  -3 -10  440.76   24.30
   0  -3 -10  457.05   22.80
   0   3  10  463.25   16.20
  -1  -3 -10  567.94   26.80
  -1  -3 -10  576.44   28.40
  -2  -3 -10  177.18   13.00
  -3  -3 -10  234.08   15.30
  -4  -3 -10    3.80    3.80
  -5  -3 -10  239.28   15.90
  -6  -3 -10  261.27   17.00
  -7  -3 -10   27.80    7.00
   7   3  10   16.00    6.20
   8   3  10    2.50    5.30
   8   3  10    0.90    4.20
   9   3  10    3.50    7.00
   9   3  10   -0.80    4.10
  10   3  10    0.70    9.50
  10   3  10   40.40    6.00
  11   3  10   -2.40    8.30
  11   3  10    5.20   11.10
   8  -4 -10   -4.20   10.30
   8  -4 -10    6.90    7.80
   7  -4 -10    0.60    6.10
   7  -4 -10   -7.80    7.80
  -7   4  10   12.00    5.60
   6  -4 -10    4.60    8.80
   6  -4 -10    3.50    6.10
  -6   4  10    4.50    5.60
   5  -4 -10    5.00    6.60
   5  -4 -10    9.00    5.40
  -5   4  10    8.90    6.00
   4  -4 -10   24.10    8.60
  -4   4  10   17.70    5.90
   3  -4 -10   92.79   12.40
   3  -4 -10   85.29    8.20
  -3   4  10   90.49   10.20
   2  -4 -10   18.40    7.80
  -2   4  10   13.70    4.60
   1  -4 -10   14.70    6.00
  -1   4  10   17.10    5.00
  -1   4  10   20.30    3.10
   0  -4 -10   10.20    5.20
   0   4  10    4.90    3.70
   0   4  10    9.20    2.30
  -1  -4 -10    8.70    5.10
   1   4  10   14.20    4.80
   2   4  10   89.59    9.30
   3   4  10  109.39   10.10
   4   4  10  129.59   11.20
   5   4  10   84.19    9.60
   6   4  10  220.18   15.20
   7   4  10   95.19   10.50
   7   4  10   95.99   12.60
   8   4  10    9.70    6.00
   8   4  10    8.80    4.90
   9   4  10    4.00    6.50
   9   4  10    9.70    4.80
  10   4  10    2.50    7.90
  11   4  10   -3.40    9.50
   8  -5 -10   16.60   10.00
   7  -5 -10    3.40    7.00
   7  -5 -10   16.00   11.40
  -7   5  10   11.80    7.10
   6  -5 -10    8.20    8.90
   6  -5 -10  -11.60    5.80
  -6   5  10    0.30    5.80
   5  -5 -10   14.10    7.00
   5  -5 -10   23.80    9.70
  -5   5  10   27.40    8.00
   4  -5 -10   41.20   11.20
   4  -5 -10   35.40    7.40
  -4   5  10   44.10    9.20
   3  -5 -10  483.45   25.50
   3  -5 -10  461.45   30.40
  -3   5  10  514.25   26.40
   2  -5 -10   15.40    7.40
  -2   5  10   19.30    6.10
  -2   5  10   25.00    4.20
   1  -5 -10   61.29   11.50
  -1   5  10   78.59    6.00
  -1   5  10   66.09    9.60
   0  -5 -10  218.78   18.20
   0   5  10  246.68   16.90
   0   5  10  256.17   12.30
   1   5  10  717.73   27.90
   1   5  10  664.03   31.90
   2   5  10    7.50    4.50
   3   5  10    0.10    4.00
   4   5  10   38.10    6.90
   5   5  10   12.30    4.90
   6   5  10   26.40    6.40
   7   5  10   41.00    7.90
   8   5  10   37.10   10.10
   8   5  10   54.09    9.20
   9   5  10   -1.20    6.40
   9   5  10   -2.60    5.40
  10   5  10   -8.30    6.00
  10   5  10    2.00    7.00
   7  -6 -10   63.69   17.20
  -7   6  10  105.69   15.40
   6  -6 -10   13.60   10.40
   6  -6 -10    2.20    7.70
  -6   6  10   11.90    8.10
   5  -6 -10   12.70    7.80
   5  -6 -10    8.30    9.30
  -5   6  10   18.20    8.20
   4  -6 -10   41.20   12.10
   4  -6 -10   35.90    8.70
  -4   6  10   40.20    9.60
   3  -6 -10   10.90    7.70
  -3   6  10    3.20    6.30
   2  -6 -10    0.00    5.70
  -2   6  10    1.60    5.50
   1  -6 -10  188.98   18.50
  -1   6  10  169.28   15.40
   0  -6 -10   24.50    8.10
   0   6  10   18.50    6.70
   1   6  10  591.44   29.80
   2   6  10    5.80    5.00
   3   6  10  133.39   12.80
   4   6  10   79.89   10.30
   5   6  10   13.40    6.30
   6   6  10   40.10    8.40
   7   6  10   30.60    7.90
   8   6  10    0.00    5.60
   8   6  10   -3.20    6.00
   9   6  10   -1.90    6.40
   9   6  10    8.20    8.20
  10   6  10   18.30    7.00
  10   6  10   -8.10    7.60
   6  -7 -10    7.90    8.60
   6  -7 -10    4.10   12.30
  -6   7  10    0.70    9.00
   5  -7 -10   46.10   14.70
   5  -7 -10   71.79   13.20
  -5   7  10   76.59   13.90
   4  -7 -10   20.40   11.20
   4  -7 -10   20.70    8.30
  -4   7  10   24.10   14.90
   3  -7 -10  126.89   19.80
  -3   7  10  145.49   18.00
   2  -7 -10   21.40   10.10
  -2   7  10   13.30    6.90
   1  -7 -10    9.30    7.60
  -1   7  10    3.20    6.10
   0   7  10    2.00    5.20
   1   7  10   32.20    8.70
   2   7  10   23.90    7.70
   3   7  10   50.69    9.90
   4   7  10   22.60    7.80
   5   7  10    5.40    5.60
   6   7  10   88.99   12.70
   7   7  10   25.20    8.50
   8   7  10    5.10    8.30
   8   7  10   10.10    7.30
   9   7  10   11.40    9.10
   9   7  10    2.90    7.10
  10   7  10    8.70    8.40
  10   7  10    9.50    8.90
   5  -8 -10   64.09   16.60
  -5   8  10   97.69   16.80
   4  -8 -10   12.10   11.20
  -4   8  10    1.60    8.10
   3  -8 -10  106.69   18.70
  -3   8  10  130.19   17.50
   2  -8 -10  -15.80    7.30
  -2   8  10    9.20    7.80
  -1   8  10   83.89   13.50
   0   8  10  115.99   14.70
   1   8  10   39.70   10.00
   2   8  10   81.49   13.00
   3   8  10   -5.00    5.70
   4   8  10    3.10    6.40
   5   8  10    0.30    5.40
   6   8  10  165.58   17.10
   7   8  10    3.10    7.00
   8   8  10   26.10    9.80
   9   8  10    3.30    8.40
   9   8  10   16.00    9.80
   3  -9 -10   13.70   12.80
  -3   9  10   -2.50    9.00
  -2   9  10    8.20    8.80
  -1   9  10   20.30    9.20
   0   9  10   54.29   12.80
   1   9  10  212.98   20.20
   2   9  10    3.80    6.50
   3   9  10   25.90    8.90
   4   9  10   71.79   13.50
   5   9  10   12.70    7.40
   6   9  10   15.00    8.20
   7   9  10   23.00    9.60
   8   9  10    6.30    8.80
  -2  10  10  -10.90    8.20
  -1  10  10    4.10    8.50
   0  10  10    8.50    8.80
   1  10  10    7.40    9.00
   2  10  10   16.30    9.90
   3  10  10    5.40    8.50
   4  10  10   -3.60    7.60
   5  10  10   76.19   14.10
   6  10  10   -9.40    5.80
   7  10  10   -1.00    8.90
   1  11  10   28.90   11.80
   2  11  10   -0.70    8.30
   3  11  10    9.70    9.10
   4  11  10   -3.60    7.80
   5  11  10    4.70    9.40
   3  11 -11   21.50   10.10
   3  11 -11   41.70   12.20
   6  10 -11   -5.80    9.20
   6  10 -11  -16.30    8.70
   5  10 -11   10.00    9.60
   5  10 -11   18.00   10.80
   4  10 -11  111.89   16.50
   4  10 -11   75.79   14.60
   3  10 -11    4.90    9.20
   3  10 -11   -9.20    6.90
   2  10 -11    9.70    9.10
   2  10 -11   12.50    8.60
   1  10 -11    8.60    6.50
   1  10 -11    5.50    9.70
   0  10 -11    4.80    7.80
  -1  10 -11  134.69   20.10
   8   9 -11   46.10   14.00
   8   9 -11   89.69   16.00
   7   9 -11   -2.50    8.50
   7   9 -11   -4.90    8.70
   6   9 -11   25.20   10.70
   6   9 -11   15.00    9.80
   5   9 -11   29.00   10.00
   5   9 -11   23.40    9.80
   4   9 -11   33.40   10.30
   4   9 -11   23.20    9.60
   3   9 -11  372.96   27.40
   3   9 -11  403.76   24.70
   2   9 -11   69.79   13.50
   2   9 -11   94.69   13.00
   1   9 -11  118.49   17.40
   1   9 -11  128.59   12.70
   0   9 -11  135.09   10.30
  -1   9 -11   60.59   13.10
  -2   9 -11   -5.50    6.60
  -3   9 -11   78.99   14.90
   3  -9  11   39.90   14.30
   9   8 -11   21.80   12.60
   9   8 -11   39.80   11.80
   8   8 -11   -0.50    8.70
   8   8 -11    9.80    9.40
   7   8 -11   -0.90    8.60
   7   8 -11   12.40    9.00
   6   8 -11   -3.10    6.80
   5   8 -11    3.10    7.90
   5   8 -11    0.00    7.10
   4   8 -11    4.80    6.90
   4   8 -11    5.40    6.00
   3   8 -11  271.97   19.00
   3   8 -11  254.57   20.70
   2   8 -11   -1.50    5.80
   2   8 -11    3.70    5.10
   1   8 -11   34.00    9.60
   1   8 -11   56.69    9.50
   0   8 -11    5.60    3.80
   0   8 -11   -1.40    6.20
  -1   8 -11  229.08   21.20
  -2   8 -11   -1.70    6.50
  -3   8 -11   24.40   10.50
   3  -8  11   21.50   11.60
  -4   8 -11   34.00   11.60
   4  -8  11   48.70   15.10
  -5   8 -11   42.50   12.70
   5  -8  11    2.60   11.90
   9   7 -11   62.49   13.20
   9   7 -11   27.20   11.80
   8   7 -11   36.90   11.20
   8   7 -11   44.80    9.90
   7   7 -11   42.50   10.10
   7   7 -11   29.30   10.10
   6   7 -11  104.39   13.70
   6   7 -11  101.39   15.50
   5   7 -11  474.35   27.70
   5   7 -11  422.96   25.90
   4   7 -11   57.19   10.60
   4   7 -11   45.10    9.80
   3   7 -11    6.40    6.00
   3   7 -11   -0.10    4.90
   2   7 -11   32.60    8.60
   2   7 -11   41.00    7.70
   1   7 -11  158.58   11.50
   1   7 -11  147.19   16.00
   0   7 -11  106.49    8.30
   0   7 -11  163.68    8.30
  -1   7 -11  269.37   21.60
  -2   7 -11    5.70    7.00
   2  -7  11    4.60    7.00
  -3   7 -11    2.80    6.60
   3  -7  11    2.10    8.40
  -4   7 -11   93.29   14.90
   4  -7  11   81.19   17.40
  -5   7 -11   56.59   13.20
   5  -7  11   42.20   12.80
  -6   7 -11    0.40    9.00
   6  -7  11   -3.30    9.40
   9   6 -11   -1.30    7.90
   8   6 -11    9.40    8.60
   8   6 -11   23.60    8.30
   7   6 -11   13.30    8.50
   7   6 -11   11.50    6.50
   6   6 -11  477.65   26.20
   6   6 -11  511.75   29.70
   5   6 -11  286.27   20.80
   5   6 -11  260.37   18.60
   4   6 -11  331.77   20.70
   4   6 -11  318.47   20.90
   3   6 -11  131.59   13.90
   3   6 -11  123.59   12.50
   2   6 -11  144.49   11.60
   2   6 -11  133.99   14.10
   1   6 -11  140.89   10.00
   1   6 -11  146.49   14.80
   0   6 -11    3.70    4.70
   0   6 -11    5.20    2.30
  -1   6 -11   50.69   10.10
   1  -6  11   44.10   10.30
  -2   6 -11  222.88   18.40
   2  -6  11  179.68   19.00
  -3   6 -11   40.30   10.00
   3  -6  11   49.90   12.20
  -4   6 -11   -2.70    6.00
   4  -6  11    8.40    8.20
  -5   6 -11   44.00   10.60
   5  -6  11   59.99   13.80
  -6   6 -11   27.60   10.80
   6  -6  11   24.00   11.80
  -7   6 -11   45.70   13.30
   7  -6  11   12.80   10.50
  10   5 -11   58.49   15.00
   9   5 -11   66.99   14.30
   8   5 -11    2.50    7.90
   8   5 -11    6.30    5.80
   7   5 -11   10.40    5.90
   7   5 -11   13.10    8.80
   6   5 -11   -0.30    4.00
   6   5 -11   -8.80    5.40
   5   5 -11    5.70    6.10
   5   5 -11    6.60    4.70
   4   5 -11   10.60    5.90
   4   5 -11   16.80    6.20
   3   5 -11  800.22   36.20
   3   5 -11  774.42   34.40
   2   5 -11   49.80    9.00
   1   5 -11   86.79    7.60
   1   5 -11   85.89   10.50
   0   5 -11   24.70    7.00
   0   5 -11   28.40    3.90
  -1   5 -11  393.56   23.30
   1  -5  11  402.26   24.60
  -2   5 -11    7.90    5.90
   2  -5  11    4.20    5.60
  -3   5 -11   37.40    8.90
   3  -5  11   47.40   10.40
  -4   5 -11   -0.40    4.80
  -5   5 -11    4.30    5.90
   5  -5  11   10.30    7.90
   6  -5  11   69.89   15.50
  -7   5 -11   13.50   10.10
   7  -5  11   14.80   10.70
  -8   5 -11  -14.40    9.00
   8  -5  11  -14.10    8.70
  10   4 -11   40.90   12.70
   8   4 -11    8.90    8.20
   7   4 -11   10.30    5.00
   6   4 -11    3.60    5.70
   6   4 -11    2.70    4.60
   5   4 -11   51.99   10.10
   5   4 -11   58.69    8.10
   4   4 -11  916.91   38.90
   4   4 -11  955.50   41.10
   3   4 -11  242.68   15.50
   3   4 -11  238.68   15.70
   2   4 -11   12.40    4.70
   2   4 -11   18.20    5.70
   1   4 -11    1.30    2.70
   1   4 -11    2.10    3.60
   0   4 -11  291.97   18.30
   0   4 -11  300.97   13.20
  -1   4 -11  433.66   24.10
   1  -4  11  469.45   25.40
  -2   4 -11   34.20    7.20
   2  -4  11   21.50    7.00
  -3   4 -11   45.40    8.80
   3  -4  11   38.20   10.20
  -4   4 -11   69.39   10.30
   4  -4  11   78.69   12.90
  -5   4 -11   12.60    6.70
  -6   4 -11   53.49   11.40
   6  -4  11   50.99   13.00
  -7   4 -11   46.30   11.10
   7  -4  11   32.20   12.50
  -8   4 -11   -4.50    9.20
   8  -4  11   -5.90    7.80
  10   3 -11    2.70    8.00
   9   3 -11   41.40   12.60
   8   3 -11  259.47   13.70
   8   3 -11  220.68   21.50
  -8  -3  11  282.47   12.40
   7   3 -11  117.99   23.10
   7   3 -11  135.69   11.40
   6   3 -11   23.50    5.60
   6   3 -11   17.90    7.50
   5   3 -11  867.91   40.70
   5   3 -11  900.01   36.30
   4   3 -11  101.89   11.10
   4   3 -11   99.39    9.90
   3   3 -11  127.89   10.60
   3   3 -11  122.99   11.30
   2   3 -11  959.20   41.60
   2   3 -11  998.20   40.40
   1   3 -11   90.69    7.60
   1   3 -11   94.59    9.70
  -1  -3  11   98.79    7.30
   0   3 -11 1222.38   44.30
   0   3 -11 1247.38   49.50
   0  -3  11 1231.38   43.90
  -1   3 -11    8.10    2.00
  -1   3 -11    8.00    4.30
   1  -3  11    7.30    1.60
   1  -3  11    6.60    4.50
  -2   3 -11 1012.30   45.10
   2  -3  11 1197.28   47.20
  -3   3 -11   10.60    5.20
   3  -3  11   14.50    5.70
  -4   3 -11  623.74   30.20
   4  -3  11  567.54   31.10
  -5   3 -11  301.37   20.90
   5  -3  11  316.87   23.10
  -6   3 -11   -2.50    5.30
   6  -3  11   -1.50    6.60
  -7   3 -11    5.40    7.40
   7  -3  11   20.70    9.60
  -8   3 -11   13.00    8.90
   8  -3  11   -4.90    7.60
  10   2 -11   10.40    9.40
   9   2 -11   38.20   10.90
  -7  -2  11  337.97   14.40
   6   2 -11   84.09   11.90
   6   2 -11   69.99    7.40
   5   2 -11  237.38   13.60
   5   2 -11  229.28   17.60
   4   2 -11  162.78   13.80
   4   2 -11  173.08   11.50
   3   2 -11  106.99    9.10
   3   2 -11   91.69    9.70
   2   2 -11   61.49    7.70
   2   2 -11   53.59    7.00
   1   2 -11   19.80    4.40
   1   2 -11   17.00    3.90
   1   2 -11   22.90    5.40
  -1  -2  11   31.90    4.10
   0   2 -11   85.39    8.80
   0   2 -11   82.89    7.30
   0   2 -11   90.19    6.90
   0  -2  11   92.19    6.30
   0  -2  11   95.59    8.10
  -1   2 -11   19.50    5.20
  -1   2 -11   28.20    4.00
   1  -2  11   27.50    6.10
   1  -2  11   24.70    3.20
  -2   2 -11 1026.70   42.70
   2  -2  11 1087.49   42.50
   2  -2  11  979.90   35.20
  -3   2 -11    1.70    3.60
   3  -2  11    4.10    3.90
  -4   2 -11    8.10    5.00
   4  -2  11    8.10    5.50
  -5   2 -11    2.10    4.10
   5  -2  11    5.20    1.90
   5  -2  11   -0.50    5.80
   5  -2  11    0.10    1.90
  -6   2 -11  640.74   29.90
   6  -2  11  520.65   31.90
   6  -2  11  575.24   23.20
  -7   2 -11    5.00    5.90
   7  -2  11    1.40    3.30
   7  -2  11    3.90    6.80
  -8   2 -11   11.20    7.10
   8  -2  11   -9.10    7.10
  -9   2 -11   18.60    8.90
   9  -2  11    7.70    6.50
   9  -2  11  -11.60    7.80
  10   1 -11   -0.60   10.10
   9   1 -11    7.30    8.00
   8   1 -11   32.00   10.00
  -8  -1  11   45.80    5.00
   6   1 -11  237.48   19.10
   6   1 -11  235.78   13.80
   5   1 -11  277.97   20.10
   5   1 -11  335.17   18.00
   4   1 -11 1092.59   42.40
   4   1 -11 1113.09   47.40
   3   1 -11    5.20    4.60
   3   1 -11    8.60    3.60
   2   1 -11  713.53   30.70
   2   1 -11  653.93   26.60
   2   1 -11  708.83   29.60
   1   1 -11   10.90    3.80
   1   1 -11   10.00    3.90
   0   1 -11 1543.75   52.49
   0   1 -11 1407.76   54.09
   0   1 -11 1345.87   51.99
   0  -1  11 1357.76   51.49
   0  -1  11 1450.45   51.39
  -1   1 -11    1.80    2.20
  -1   1 -11    3.30    3.30
   1  -1  11    2.30    2.90
   1  -1  11    4.70    2.10
  -2   1 -11    0.00    2.80
   2  -1  11    7.30    2.10
   2  -1  11    5.80    3.30
  -3   1 -11    8.00    4.00
   3  -1  11    2.70    2.10
   3  -1  11   -0.70    3.20
  -4   1 -11    5.40    4.40
   4  -1  11   -2.90    3.40
   4  -1  11    5.50    2.20
  -5   1 -11   20.70    6.00
   5  -1  11   13.50    6.40
   5  -1  11   19.60    3.90
  -6   1 -11    2.70    4.10
   6  -1  11   -2.30    2.80
   6  -1  11   -8.30    4.90
  -7   1 -11   42.50    8.50
   7  -1  11   55.49   13.00
  -8   1 -11   -2.20    5.90
   8  -1  11   -0.70    6.40
   8  -1  11    3.00    5.40
  -9   1 -11    5.50    7.80
   9  -1  11    3.40    7.10
   9  -1  11    8.60    6.60
  10   0 -11   21.50    9.00
  10   0 -11   36.50   14.20
   9   0 -11   30.80   12.70
   9   0 -11   19.00    7.90
   8   0 -11  253.97   23.20
  -8   0  11  243.48   11.90
  -8   0  11  268.77   11.50
   7   0 -11   66.49   13.30
  -7   0  11   86.59    7.30
   6   0 -11 1116.09   51.69
   5   0 -11   -2.90    3.90
   4   0 -11  104.89   12.40
   4   0 -11  111.19    9.60
   3   0 -11  120.09   11.60
   3   0 -11  136.39   10.00
   2   0 -11 1134.59   42.80
   2   0 -11 1075.69   44.70
   2   0 -11 1063.79   38.40
   1   0 -11  172.68   11.70
   1   0 -11  168.68    7.70
   0   0 -11 1965.90   71.59
   0   0 -11 1993.30   72.19
   0   0 -11 1955.50   66.89
   0   0  11 1977.00   70.79
  -1   0 -11    7.40    4.00
  -1   0 -11    9.40    3.40
   1   0  11   10.00    2.80
   1   0  11    9.40    3.10
  -2   0 -11  756.02   31.90
   2   0  11  718.93   29.00
   2   0  11  723.53   29.40
  -3   0 -11  222.58   14.40
   3   0  11  229.98   13.70
   3   0  11  216.18   12.00
  -4   0 -11  473.35   23.00
   4   0  11  410.46   22.00
   4   0  11  453.55   19.70
  -5   0 -11    5.70    4.60
   5   0  11   10.00    3.40
   5   0  11   12.60    5.40
  -6   0 -11    5.60    4.60
   6   0  11    0.70    4.40
   6   0  11    4.50    3.80
  -7   0 -11   86.09   12.10
   7   0  11   86.79   11.00
   7   0  11   72.19   12.30
  -8   0 -11   73.49   11.60
   8   0  11   56.89   11.80
   8   0  11   49.60    9.20
  -9   0 -11   52.39   10.70
   9   0  11   41.10   11.50
   9   0  11   50.29   11.10
 -10   0 -11  118.59   16.40
  10   0  11  140.29   16.50
   9  -1 -11   -5.00    8.90
   9  -1 -11   -3.00    6.50
   8  -1 -11   56.19   13.70
   8  -1 -11   45.90    9.20
   7  -1 -11  149.09   12.70
   7  -1 -11  133.89   16.90
  -7   1  11  152.68   10.70
   6  -1 -11  181.28   18.00
   6  -1 -11  181.58   12.70
   5  -1 -11   73.69    7.30
   5  -1 -11   80.39   12.50
  -5   1  11   73.69    7.70
   4  -1 -11 1104.39   48.90
   4  -1 -11 1134.59   40.50
   4  -1 -11 1053.29   42.60
   3  -1 -11  200.88   12.90
   3  -1 -11  208.08   15.90
   3  -1 -11  215.18    9.70
   2  -1 -11   14.20    5.30
   2  -1 -11   17.40    4.80
   1  -1 -11  108.59    9.30
   1  -1 -11   95.39    9.80
   0  -1 -11  913.41   40.00
   0  -1 -11  874.01   36.60
  -1  -1 -11  132.69   10.20
  -1  -1 -11  122.79    9.90
   1   1  11  113.89    6.50
  -2  -1 -11 1534.95   58.49
   2   1  11 1505.85   54.59
   2   1  11 1585.04   59.69
  -3  -1 -11   42.20    6.90
   3   1  11   40.70    5.60
  -4  -1 -11  394.96   20.90
   4   1  11  393.06   20.00
  -5  -1 -11    6.70    4.10
   5   1  11    1.40    3.70
  -6  -1 -11  314.67   18.90
   6   1  11  311.27   17.40
   6   1  11  297.57   19.50
  -7  -1 -11   -7.70    4.60
   7   1  11   -2.30    3.60
   7   1  11    0.20    4.80
  -8  -1 -11   62.49   10.60
   8   1  11   62.79   10.80
  -9  -1 -11   27.10    7.80
   9   1  11   15.20    8.40
   9   1  11   32.80    9.50
 -10  -1 -11   37.60   10.60
  10   1  11   17.70    9.30
   9  -2 -11    3.20   10.80
   9  -2 -11   -1.40    7.80
   7  -2 -11   47.60    9.10
   7  -2 -11   43.20   12.50
   6  -2 -11    2.00    4.10
  -6   2  11   -6.20    3.30
   5  -2 -11   48.80   12.00
   5  -2 -11   40.60    6.90
  -5   2  11   43.70    6.70
   4  -2 -11  974.50   37.80
   4  -2 -11 1027.10   47.30
  -4   2  11 1001.80   40.00
   3  -2 -11   -2.60    1.80
   3  -2 -11    1.20    5.00
   2  -2 -11  131.39   12.70
   2  -2 -11  113.39   10.10
   1  -2 -11  244.78   16.90
   1  -2 -11  248.98   14.90
   0  -2 -11   21.30    5.00
   0  -2 -11   21.20    5.90
  -1  -2 -11  520.45   24.90
  -1  -2 -11  536.25   25.80
   1   2  11  494.65   18.70
  -2  -2 -11  890.91   37.30
   2   2  11  864.11   32.30
  -3  -2 -11   51.99    7.40
  -4  -2 -11  120.89   11.30
  -5  -2 -11  207.38   15.00
  -6  -2 -11   30.00    7.60
   6   2  11   25.20    6.50
  -7  -2 -11    4.50    5.20
   7   2  11   -1.50    3.90
   7   2  11    2.50    5.40
  -8  -2 -11   -0.70    5.40
   8   2  11   14.30    8.00
   8   2  11    9.80    5.70
  -9  -2 -11    9.90    7.40
   9   2  11   -3.50    5.40
   9   2  11   -7.50    6.40
  10   2  11  129.59   17.20
  10   2  11  135.19   20.00
   8  -3 -11   57.39   14.90
   8  -3 -11   66.89   12.00
   7  -3 -11    4.80    5.60
   7  -3 -11    0.30    7.30
  -7   3  11   -2.10    4.40
   6  -3 -11   -2.90    6.70
   6  -3 -11   -2.50    4.80
  -6   3  11   -7.20    4.50
   5  -3 -11   71.09    8.70
   5  -3 -11   68.19   13.70
  -5   3  11   76.89   10.00
   4  -3 -11  258.97   20.60
   4  -3 -11  235.08   13.50
  -4   3  11  240.88   15.60
   3  -3 -11  187.88   16.50
   3  -3 -11  158.68    9.50
  -3   3  11  173.78   12.50
   2  -3 -11   -0.20    5.20
  -2   3  11   -0.80    3.30
   1  -3 -11  122.39   12.40
   0  -3 -11  401.76   23.60
   0  -3 -11  440.06   22.40
  -1  -3 -11   83.79    9.00
  -1  -3 -11   72.29    9.20
  -2  -3 -11   28.10    6.60
  -3  -3 -11  131.49   11.50
  -4  -3 -11    8.00    4.80
  -5  -3 -11  138.39   12.60
  -6  -3 -11   45.70    8.40
   7   3  11   48.40    9.20
   8   3  11   34.90    8.60
   9   3  11    7.10    5.60
   9   3  11    4.80    6.10
  10   3  11    6.70    8.70
  10   3  11   -5.10    7.60
  10   3  11   -1.20    4.60
   7  -4 -11   85.39   13.10
   7  -4 -11   47.40   14.60
  -7   4  11   78.99   10.50
   6  -4 -11    3.50    8.80
   6  -4 -11    3.10    6.10
  -6   4  11    2.80    6.10
   5  -4 -11    6.40    5.10
   5  -4 -11    5.70    8.10
  -5   4  11    0.40    5.30
   4  -4 -11   56.49   12.20
   4  -4 -11   59.19    8.10
  -4   4  11   58.79    9.00
   3  -4 -11  176.38   17.80
   3  -4 -11  190.68   11.30
  -3   4  11  163.68   13.80
   2  -4 -11    8.60    6.20
  -2   4  11    5.00    4.40
   1  -4 -11  142.59   14.80
  -1   4  11  155.28    7.10
  -1   4  11  147.19   12.20
   0  -4 -11   82.89   11.00
   0   4  11   92.39   10.10
   0   4  11   92.99    5.40
  -1  -4 -11  578.84   30.80
   1   4  11  561.44   22.50
   1   4  11  594.14   27.90
   2   4  11    0.30    3.30
   6   4  11   -0.40    4.20
   7   4  11   25.40    6.90
   7   4  11   15.30    6.80
   8   4  11    7.70    6.10
   8   4  11    3.30    4.80
   9   4  11    9.30    6.50
   9   4  11   -5.60    4.40
  10   4  11   15.10    6.70
  10   4  11    6.40   10.00
   7  -5 -11   -8.20    6.40
   7  -5 -11   -0.10    7.80
  -7   5  11   -2.80    6.40
   6  -5 -11   54.09   10.80
   6  -5 -11   29.10   12.40
  -6   5  11   51.29   10.10
   5  -5 -11   -4.00    7.80
   5  -5 -11   -1.10    5.10
  -5   5  11    0.30    6.10
   4  -5 -11   14.20   10.10
   4  -5 -11   18.10    5.90
  -4   5  11   26.60    7.80
   3  -5 -11    6.20    4.30
   3  -5 -11    3.10    6.50
  -3   5  11   -2.20    4.70
   2  -5 -11    8.60    7.10
  -2   5  11    7.70    5.20
   1  -5 -11    8.30    6.80
  -1   5  11   14.30    6.00
   0  -5 -11    9.60    6.50
   0   5  11    7.90    3.20
   0   5  11    0.00    4.40
   1   5  11  269.47   13.40
   1   5  11  258.57   17.40
   2   5  11  212.78   15.70
   3   5  11    0.20    3.90
   4   5  11   -0.10    3.60
   5   5  11  171.38   14.00
   6   5  11   -0.70    3.70
   7   5  11    4.40    4.70
   8   5  11   -2.50    5.50
   8   5  11    3.10    5.30
   9   5  11   33.10    8.90
   9   5  11   17.70    8.50
  10   5  11    3.80    7.70
  10   5  11    1.10    7.40
   7  -6 -11    4.30   10.70
   7  -6 -11  -11.80    8.10
  -7   6  11   12.90    8.90
   6  -6 -11   14.90    8.80
   6  -6 -11    5.30    9.60
  -6   6  11   16.40    9.70
   5  -6 -11  304.07   27.80
   5  -6 -11  283.47   20.80
  -5   6  11  287.97   22.00
   4  -6 -11    7.50    9.40
   4  -6 -11   28.40    7.40
  -4   6  11   28.40    9.30
   3  -6 -11   14.50    9.30
  -3   6  11   14.50    7.10
   2  -6 -11   94.39   14.10
  -2   6  11   66.59   11.10
   1  -6 -11  226.78   21.40
  -1   6  11  257.77   18.70
   0  -6 -11   54.59   12.10
   0   6  11   69.79   10.80
   1   6  11    8.50    5.30
   2   6  11   70.89   10.20
   3   6  11    0.90    4.50
   4   6  11   27.70    7.20
   5   6  11   84.79   11.70
   6   6  11    1.90    5.60
   7   6  11   -1.50    5.10
   8   6  11   66.39   10.80
   8   6  11   43.00   11.50
   9   6  11   -1.10    7.10
   9   6  11  -12.50    6.40
  10   6  11   -9.40    7.10
  10   6  11    6.40    8.60
   6  -7 -11   -0.60    8.60
   6  -7 -11    6.40   11.40
  -6   7  11  -10.60    8.50
   5  -7 -11   -8.10    7.70
   5  -7 -11   -7.10    6.90
  -5   7  11   -0.60    7.70
   4  -7 -11    7.40   10.90
  -4   7  11    6.50    7.50
   3  -7 -11   99.39   17.40
  -3   7  11   89.79   14.90
   2  -7 -11    9.80    8.60
   1  -7 -11   81.29   16.20
  -1   7  11   95.79   13.50
   0   7  11   54.39   10.40
   1   7  11  328.67   22.60
   2   7  11   45.70    9.50
   3   7  11   -0.70    5.40
   4   7  11    0.50    5.40
   5   7  11   -0.40    4.50
   6   7  11   18.90    7.50
   7   7  11   -2.30   10.40
   8   7  11    9.50    9.90
   9   7  11   60.49   13.40
   9   7  11  103.49   15.20
  10   7  11   17.30    8.50
  10   7  11   -0.10    8.70
   4  -8 -11   12.50   12.00
  -4   8  11   18.10   10.30
   3  -8 -11   11.10   10.90
  -3   8  11    9.50    8.20
   2  -8 -11  -16.00    6.90
  -2   8  11    2.20    7.50
  -1   8  11    6.50    7.50
   0   8  11    5.20    5.90
   1   8  11  142.19   15.90
   2   8  11   -0.10    5.70
   3   8  11   -1.20    5.60
   4   8  11    6.30    6.00
   5   8  11   25.30    8.10
   6   8  11    8.80    7.10
   7   8  11    0.50    7.30
   8   8  11   34.80   10.00
   9   8  11   23.50   11.20
   9   8  11    7.10    8.20
   3  -9 -11    1.70   11.00
  -3   9  11  -10.90    8.10
  -2   9  11    2.20    7.10
  -1   9  11   15.90    9.10
   0   9  11    7.90    8.00
   1   9  11   13.90    8.80
   2   9  11   35.50   10.90
   3   9  11   25.60   10.00
   4   9  11   67.19   13.20
   5   9  11   26.00    9.80
   6   9  11   10.50    8.90
   7   9  11    5.80    8.90
   8   9  11    9.20   10.00
  -1  10  11   20.00   10.90
   0  10  11   12.30   10.20
   1  10  11  -10.90    6.50
   2  10  11   19.10    9.50
   3  10  11   -4.70    6.60
   4  10  11   12.70    8.40
   5  10  11   17.80    9.70
   6  10  11   13.20    9.30
   7  10  11   -4.20    8.40
   2  11  11    3.90    7.80
   3  11  11    9.20    9.10
   4  11  11    5.40   10.10
   6  10 -12   19.50   10.80
   6  10 -12   -7.20   11.50
   5  10 -12   72.19   14.00
   5  10 -12   19.50   10.90
   4  10 -12    6.60    9.20
   4  10 -12   13.40    9.10
   3  10 -12   64.19   13.10
   2  10 -12  -11.20    7.00
   2  10 -12   -5.00    7.90
   1  10 -12  160.68   20.70
   0  10 -12   11.00    9.00
  -1  10 -12   -5.70    9.00
   7   9 -12    4.00   10.00
   7   9 -12  -10.50    9.10
   6   9 -12    5.20   10.30
   6   9 -12   -7.70    8.00
   5   9 -12   -2.90    7.40
   5   9 -12    8.80    9.40
   4   9 -12   -1.20    8.20
   4   9 -12    6.10    6.80
   3   9 -12  132.39   17.40
   3   9 -12  114.89   16.10
   2   9 -12   34.90   11.20
   2   9 -12   64.49   11.40
   1   9 -12  120.69   17.60
   0   9 -12  103.99    6.00
   0   9 -12  100.89    6.70
  -1   9 -12  155.28   18.90
  -2   9 -12  -10.60    5.80
  -3   9 -12   42.50   12.10
   8   8 -12    7.10    8.60
   8   8 -12    8.80   16.30
   7   8 -12    7.00    9.10
   7   8 -12   -7.90    7.70
   6   8 -12   15.80    9.90
   6   8 -12   -4.50    6.60
   5   8 -12  234.88   20.70
   5   8 -12  242.48   21.70
   4   8 -12    0.50    7.10
   4   8 -12   -2.80    6.80
   3   8 -12    9.40    6.60
   3   8 -12   -1.50    6.10
   2   8 -12  139.99   16.20
   2   8 -12  142.19   13.50
   1   8 -12  164.28   18.00
   1   8 -12  213.48   14.00
   0   8 -12   70.39    5.30
  -1   8 -12  444.16   29.70
  -2   8 -12   19.50    9.10
  -3   8 -12   14.60    8.90
   3  -8  12    0.90    8.40
  -4   8 -12    5.20    8.60
   4  -8  12  -10.50    8.00
   9   7 -12    1.00   10.00
   8   7 -12   28.30   11.10
   8   7 -12   43.60   10.40
   7   7 -12   -3.60    7.70
   7   7 -12    8.80    6.70
   6   7 -12   13.90    8.40
   5   7 -12   68.99   12.00
   5   7 -12   78.89   13.20
   4   7 -12   36.70    9.00
   4   7 -12   24.40    8.30
   3   7 -12  342.87   20.90
   3   7 -12  316.77   22.90
   2   7 -12   98.99   11.00
   2   7 -12   71.69   12.20
   1   7 -12   22.60   12.50
   1   7 -12   34.70    5.70
   0   7 -12   66.29   12.30
   0   7 -12   94.39    6.60
   0   7 -12  128.79    6.90
  -1   7 -12   -0.20    5.90
  -2   7 -12   -6.30    5.60
   2  -7  12   -1.00    7.00
  -3   7 -12   -7.00    6.50
   3  -7  12   -9.60    6.20
  -4   7 -12    8.40    8.60
   4  -7  12   -5.10    7.00
  -5   7 -12   18.30   10.00
   5  -7  12   16.00   11.30
  -6   7 -12   10.00   10.40
   9   6 -12   11.10   10.10
   8   6 -12   21.80    8.80
   8   6 -12   17.00    9.70
   7   6 -12   34.30    8.10
   7   6 -12   23.60   10.00
   6   6 -12   29.20    8.00
   6   6 -12    6.10    7.40
   5   6 -12   -0.40    5.00
   5   6 -12    4.80    6.40
   4   6 -12    0.90    4.60
   4   6 -12    2.40    5.30
   3   6 -12  265.47   17.70
   3   6 -12  256.27   19.10
   2   6 -12   16.50    5.20
   2   6 -12   13.70    6.20
   1   6 -12  300.77   20.60
   1   6 -12  275.57   14.60
   0   6 -12    6.00    2.00
   0   6 -12    5.00    5.30
  -1   6 -12   41.50    9.80
   1  -6  12   58.69   12.30
  -2   6 -12   91.59   15.50
   2  -6  12  123.89   15.90
  -3   6 -12   41.10    9.70
   3  -6  12   24.90    9.50
  -4   6 -12  144.09   16.80
   4  -6  12  150.58   19.70
  -5   6 -12   26.20    9.30
   5  -6  12   20.40   10.00
  -6   6 -12    6.10    8.60
   6  -6  12    1.60    9.90
  -7   6 -12    1.70   11.70
  10   5 -12   -4.20    9.70
   9   5 -12  189.88   13.60
   8   5 -12   85.19   11.30
   8   5 -12   67.49   14.80
   7   5 -12    5.20    5.80
   7   5 -12    1.80    7.30
   6   5 -12   25.40    8.80
   6   5 -12   26.50    7.60
   5   5 -12    0.50    5.00
   5   5 -12    7.50    6.00
   4   5 -12   -6.20    4.00
   4   5 -12    1.30    4.60
   3   5 -12  164.88   14.30
   3   5 -12  157.58   13.00
   2   5 -12   52.99    9.00
   2   5 -12   51.19    7.10
   1   5 -12   20.20    6.90
   1   5 -12   21.90    4.60
   0   5 -12  626.24   31.60
   0   5 -12  606.24   23.40
  -1   5 -12  475.55   27.00
   1  -5  12  496.25   28.30
  -2   5 -12  208.98   17.50
   2  -5  12  219.28   18.70
  -3   5 -12   81.99   12.10
   3  -5  12   69.79   12.80
  -4   5 -12    6.70    6.70
   4  -5  12    2.80    6.80
   5  -5  12  191.08   20.30
  -6   5 -12   -0.20    7.60
   6  -5  12   -1.10    9.10
  -7   5 -12  -10.20    8.00
   7  -5  12   -3.40    9.50
  10   4 -12    7.10   10.40
   9   4 -12  -11.00    7.80
   8   4 -12   -0.90    5.20
   8   4 -12   -8.40    7.00
   7   4 -12   13.50    8.40
   7   4 -12   21.50    6.60
   6   4 -12   11.60    7.30
   6   4 -12   22.80    6.10
   5   4 -12  194.78   15.40
   5   4 -12  194.58   16.60
   4   4 -12  307.37   19.80
   4   4 -12  326.57   18.80
   3   4 -12   26.80    6.30
   3   4 -12   28.50    6.80
   2   4 -12   74.19    8.10
   2   4 -12   78.49    9.40
   1   4 -12  278.47   18.10
   1   4 -12  283.57   14.50
  -1  -4  12  288.07   13.90
   0   4 -12  228.38   11.10
   0   4 -12  228.48   16.50
  -1   4 -12    7.40    4.70
   1  -4  12    0.10    4.10
  -2   4 -12    3.30    4.10
   2  -4  12   -6.50    4.00
  -3   4 -12   17.10    6.30
   3  -4  12    8.00    6.30
  -4   4 -12  332.97   21.70
   4  -4  12  317.57   24.20
  -5   4 -12   38.70    9.80
   5  -4  12   24.60    9.10
  -6   4 -12    4.30    7.80
   6  -4  12    7.90    8.30
  -7   4 -12   31.60   11.10
   7  -4  12    9.90    9.90
  -8   4 -12   -8.00    8.70
   8  -4  12    3.10    9.10
  10   3 -12    0.80    7.90
   9   3 -12    5.50    8.20
   8   3 -12  146.39   18.60
   8   3 -12  142.69   11.60
   7   3 -12   26.60    5.90
   7   3 -12   34.50   10.50
   6   3 -12  646.04   35.70
   6   3 -12  676.93   29.20
   5   3 -12   25.90    8.30
   5   3 -12   47.60    7.60
   4   3 -12   95.29    9.80
   4   3 -12   79.19   10.50
   3   3 -12   27.00    6.30
   3   3 -12   48.70    7.90
   2   3 -12 1015.90   42.90
   2   3 -12 1072.49   42.10
   1   3 -12  243.78   14.00
   1   3 -12  271.07   17.10
  -1  -3  12  305.37   14.10
   0   3 -12  176.48    9.80
   0   3 -12  151.38   12.90
   0  -3  12  168.98    9.20
  -1   3 -12   11.20    5.50
  -1   3 -12   19.20    3.00
   1  -3  12   18.70    2.70
   1  -3  12   18.10    5.90
  -2   3 -12   53.39    9.00
   2  -3  12   62.39   10.10
  -3   3 -12   43.40    8.80
   3  -3  12   42.60    8.70
  -4   3 -12  576.64   29.20
   4  -3  12  504.95   29.30
  -5   3 -12   31.20    7.90
   5  -3  12    1.20    6.80
  -6   3 -12    6.00    6.00
   6  -3  12    2.30    5.90
  -7   3 -12   66.39   12.30
   7  -3  12   54.39   13.70
  -8   3 -12   -2.80    7.90
   8  -3  12    4.10    8.30
  -9   3 -12  -13.90    8.00
   9  -3  12    3.70    9.90
  10   2 -12   16.50   10.50
   9   2 -12    4.30    8.10
   7   2 -12   55.59    8.00
   7   2 -12   55.89   12.30
   6   2 -12   41.00   10.00
   6   2 -12   57.99    7.50
   5   2 -12   27.80    5.80
   5   2 -12   18.10    6.70
   4   2 -12  896.71   40.70
   4   2 -12  908.11   37.00
   3   2 -12   13.70    4.60
   3   2 -12   16.90    5.40
   2   2 -12  155.08   11.70
   2   2 -12  133.19    9.70
   2   2 -12  144.79   11.50
   1   2 -12   18.40    5.00
   1   2 -12   24.70    4.80
  -1  -2  12   15.60    4.10
   0   2 -12 2216.48   78.69
   0   2 -12 2080.39   74.39
   0  -2  12 2050.49   73.69
  -1   2 -12   34.60    6.50
  -1   2 -12   34.90    4.70
   1  -2  12   34.60    4.00
   1  -2  12   28.40    6.20
  -2   2 -12  919.51   38.60
   2  -2  12  857.01   30.80
   2  -2  12  849.02   37.30
  -3   2 -12  112.39   11.50
   3  -2  12  136.29   12.00
  -4   2 -12   18.30    5.80
   4  -2  12   32.70    8.10
  -5   2 -12    5.20    5.30
   5  -2  12    3.30    1.90
   5  -2  12   -0.80    4.90
  -6   2 -12  283.57   19.80
   6  -2  12  239.88   20.90
   6  -2  12  264.37   12.70
   6  -2  12  317.97   12.80
  -7   2 -12    4.60    6.00
   7  -2  12    5.60    8.00
   7  -2  12   -0.70    3.00
  -8   2 -12   45.30    9.80
   8  -2  12   61.59   13.90
   8  -2  12   61.69    8.20
  10   1 -12   47.00   14.70
   9   1 -12    9.40    9.60
   8   1 -12   -6.70    6.20
  -8  -1  12    5.70    2.90
   7   1 -12    1.30    3.80
   7   1 -12   -1.60    6.00
   6   1 -12   16.80    8.70
   6   1 -12   23.30    6.30
   5   1 -12   -0.10    3.20
   5   1 -12   -0.60    5.00
   4   1 -12   65.39   10.80
   4   1 -12   55.49    7.40
   3   1 -12   13.80    5.70
   3   1 -12    8.40    3.90
   2   1 -12   53.09    5.30
   2   1 -12   46.90    7.10
   2   1 -12   37.40    7.00
   1   1 -12   21.10    3.60
   1   1 -12   16.00    4.90
   1   1 -12   17.00    5.30
   0   1 -12 1702.23   63.69
   0   1 -12 1713.43   59.79
   0   1 -12 1707.33   61.69
   0  -1  12 1614.64   60.69
  -1   1 -12  255.07   12.00
  -1   1 -12  215.58   14.50
  -1   1 -12  206.08   12.20
   1  -1  12  239.88   13.10
   1  -1  12  224.88   11.90
  -2   1 -12  384.16   20.90
   2  -1  12  404.46   17.30
  -3   1 -12   23.40    5.80
   3  -1  12   34.00    4.30
   3  -1  12   20.00    5.80
  -4   1 -12  807.12   35.50
   4  -1  12  753.12   29.40
   4  -1  12  779.02   35.80
   4  -1  12  809.12   30.10
  -5   1 -12   -2.10    3.70
   5  -1  12   -3.80    2.40
   5  -1  12   -2.30    4.80
   6  -1  12    8.50    4.30
   6  -1  12    2.90    5.80
  -7   1 -12   15.10    6.00
   7  -1  12   14.10    8.80
   7  -1  12   -0.30    6.40
  -8   1 -12   -5.00    6.50
   8  -1  12    8.70    7.80
   8  -1  12    9.10    5.90
  -9   1 -12   20.50   10.30
   9  -1  12   27.00    8.70
 -10   1 -12  174.78   17.90
  10   0 -12   61.39   12.00
  10   0 -12   73.29   18.10
   9   0 -12   10.90   10.40
   9   0 -12   -0.10    6.00
   7   0 -12   22.10    8.90
  -7   0  12   29.40    5.20
   6   0 -12  141.89   10.60
   6   0 -12  147.49   16.20
   5   0 -12   71.29    8.70
   5   0 -12   57.59   10.90
   4   0 -12  350.06   18.70
   4   0 -12  376.26   23.00
   3   0 -12   30.30    7.60
   3   0 -12   25.80    5.30
   2   0 -12   15.40    2.70
   2   0 -12   12.80    5.30
   2   0 -12   11.10    4.20
   1   0 -12  163.08    7.50
   1   0 -12  156.38   12.00
   1   0 -12  162.58   11.70
   0   0 -12 1165.08   40.40
   0   0 -12 1116.79   45.20
   0   0 -12 1171.18   46.00
  -1   0 -12   28.80    5.50
  -1   0 -12   27.10    5.80
   1   0  12   32.50    4.80
   1   0  12   32.80    4.90
  -2   0 -12   11.30    4.70
   2   0  12    9.30    3.10
   2   0  12    9.40    3.50
  -3   0 -12  129.99   11.10
   3   0  12  137.19   10.30
   3   0  12  128.29    8.80
  -4   0 -12   23.60    5.90
   4   0  12   32.10    6.80
  -5   0 -12   24.50    6.30
   5   0  12   23.00    6.80
   5   0  12   20.80    4.60
  -6   0 -12  182.38   15.20
   6   0  12  168.28   11.40
   6   0  12  166.48   15.50
  -7   0 -12   21.60    7.70
   7   0  12   29.50    7.70
   7   0  12   38.90   10.10
  -8   0 -12   17.90    8.00
   8   0  12   13.30    7.80
   8   0  12    0.30    5.30
  -9   0 -12   36.30    9.90
   9   0  12   32.40   10.00
   9   0  12   24.50   10.50
 -10   0 -12   82.99   14.60
  10   0  12   60.39   14.90
   9  -1 -12   19.80   10.50
   9  -1 -12   26.90    8.70
   8  -1 -12   -6.10    4.80
   8  -1 -12    1.70    9.10
   7  -1 -12   -5.50    4.30
   7  -1 -12    7.40    8.50
   6  -1 -12   32.80    6.30
   6  -1 -12   18.30   12.70
  -6   1  12   35.60    6.40
   5  -1 -12  369.16   25.80
   5  -1 -12  380.26   18.10
   4  -1 -12 2621.24   88.09
   4  -1 -12 2562.14   91.59
   4  -1 -12 2505.95   98.09
   3  -1 -12  156.38   14.90
   3  -1 -12  154.58    7.70
   3  -1 -12  170.08   12.20
   2  -1 -12  442.86   21.90
   2  -1 -12  423.76   23.90
   1  -1 -12    6.50    4.10
   1  -1 -12    6.40    4.10
   0  -1 -12  380.26   20.10
   0  -1 -12  374.96   20.40
  -1  -1 -12  546.85   25.90
  -1  -1 -12  562.44   28.20
   1   1  12  524.65   20.60
  -2  -1 -12  201.88   14.00
   2   1  12  192.08   10.60
  -3  -1 -12  470.45   23.70
   3   1  12  467.65   21.30
  -4  -1 -12  127.89   11.70
   4   1  12  108.89    9.80
  -5  -1 -12   72.39    9.80
   5   1  12   68.49    9.20
  -6  -1 -12   27.20    7.40
   6   1  12   21.80    7.10
  -7  -1 -12   29.90    8.40
   7   1  12   19.50    7.80
   7   1  12   29.00    6.60
  -8  -1 -12   76.19   12.10
   8   1  12   52.79   11.50
   8   1  12   69.89   10.60
  -9  -1 -12   -6.80    6.60
   9   1  12   -0.40    6.90
   9   1  12   -0.40    7.90
 -10  -1 -12   60.09   11.90
  10   1  12   41.40   12.00
  10   1  12   56.39   13.00
   9  -2 -12   19.20   12.10
   8  -2 -12   76.29   16.90
   8  -2 -12   61.19   10.80
   7  -2 -12    7.70    8.10
   7  -2 -12    6.10    5.40
  -7   2  12   -2.40    5.00
   6  -2 -12  194.78   20.50
   6  -2 -12  169.78   12.90
  -6   2  12  139.79   12.20
   5  -2 -12   -2.80    5.80
   5  -2 -12    3.60    3.70
  -5   2  12   -0.20    3.70
   4  -2 -12  511.45   21.10
   4  -2 -12  475.45   29.30
  -4   2  12  509.25   24.00
   3  -2 -12  314.57   18.10
   3  -2 -12  332.47   22.00
   3  -2 -12  312.97   13.10
   2  -2 -12  211.28   14.20
   2  -2 -12  205.58   16.80
   1  -2 -12  453.95   22.80
   1  -2 -12  451.05   25.10
   0  -2 -12 1075.49   46.70
   0  -2 -12 1159.38   45.70
  -1  -2 -12   97.49    9.70
  -1  -2 -12   87.09   10.00
   1   2  12   93.99    5.00
  -2  -2 -12    4.00    3.90
   2   2  12    8.60    2.50
  -3  -2 -12   -0.40    3.70
   3   2  12   -2.50    2.10
  -4  -2 -12  251.67   17.00
   4   2  12  263.37   14.90
  -5  -2 -12  112.99   12.00
   5   2  12  117.39   11.00
  -6  -2 -12    3.90    5.00
   6   2  12   -0.60    4.50
  -7  -2 -12    3.90    6.10
   7   2  12    9.50    4.80
   7   2  12   -2.80    5.20
  -8  -2 -12   38.30    8.90
   8   2  12   19.80    8.10
   8   2  12   13.20    6.20
  -9  -2 -12    1.90    7.00
   9   2  12   -1.50    7.30
   9   2  12   -8.40    7.30
  10   2  12   -9.40   10.00
  10   2  12    7.20    8.20
   8  -3 -12   23.60   12.30
   8  -3 -12   20.90    8.50
   7  -3 -12    8.40    6.60
   7  -3 -12   -7.90    8.10
  -7   3  12    1.60    6.00
   6  -3 -12   -1.60    5.10
   6  -3 -12   11.90    8.50
  -6   3  12   12.20    6.30
  -5   3  12   65.09    9.30
   4  -3 -12   25.60    4.70
   4  -3 -12   22.80    9.20
  -4   3  12   19.60    5.70
   3  -3 -12   -0.10    5.70
   3  -3 -12   -0.20    2.20
  -3   3  12    1.10    3.40
   2  -3 -12   26.70    8.20
  -2   3  12   23.50    5.60
   1  -3 -12  382.56   23.60
   1  -3 -12  393.86   21.50
   0  -3 -12    4.80    5.10
   0  -3 -12    1.00    3.80
  -1  -3 -12   21.50    6.80
  -1  -3 -12   13.30    5.40
  -2  -3 -12    7.60    4.70
  -3  -3 -12  346.47   20.30
  -4  -3 -12    1.20    4.10
  -5  -3 -12   11.10    5.80
  -6  -3 -12  269.77   18.80
  -7  -3 -12    4.30    5.90
   7   3  12    4.70    5.60
  -8  -3 -12   -1.80    5.60
   8   3  12   -0.20    5.20
   9   3  12   20.00    7.40
   9   3  12   16.90    7.00
   9   3  12    9.70    7.50
  10   3  12   22.80    7.00
  10   3  12   24.00   10.30
  10   3  12   20.10    9.90
   7  -4 -12   11.80    7.00
   7  -4 -12   14.40    9.80
  -7   4  12   15.10    7.50
   6  -4 -12  128.39   12.80
   6  -4 -12   86.19   16.60
  -6   4  12   96.59   13.80
   5  -4 -12   40.00   12.60
   5  -4 -12   39.80    7.30
  -5   4  12   46.60   10.00
   4  -4 -12   20.80    9.30
   4  -4 -12   17.20    5.00
  -4   4  12   23.40    6.80
   3  -4 -12  145.39   16.40
   3  -4 -12  167.18   10.00
  -3   4  12  160.38   13.70
   2  -4 -12  241.88   20.20
  -2   4  12  234.68   16.20
   1  -4 -12  190.68   16.90
  -1   4  12  175.68   13.60
   0  -4 -12   18.00    6.50
   0   4  12   20.70    2.50
   0   4  12   20.30    5.70
  -1  -4 -12  227.68   18.30
   1   4  12  259.57   11.20
   1   4  12  238.28   16.30
  -3  -4 -12  189.18   15.00
  -4  -4 -12  164.38   14.60
  -5  -4 -12  155.98   14.60
   7   4  12    1.20    4.50
   8   4  12   -1.50    5.40
   8   4  12    3.20    5.00
   9   4  12   -1.20    6.20
   9   4  12   12.60    6.10
  10   4  12   10.60   10.20
  10   4  12   -3.20    5.70
   7  -5 -12   -7.90    7.50
   7  -5 -12   -4.50    9.10
  -7   5  12    1.10    7.90
   6  -5 -12   -7.20    5.90
   6  -5 -12  -10.20    7.00
  -6   5  12   -6.10    6.60
   5  -5 -12   80.89   11.30
   5  -5 -12   72.49   14.70
  -5   5  12   88.39   13.70
   4  -5 -12   -2.10    7.60
   4  -5 -12    3.30    4.70
  -4   5  12    5.90    6.40
   3  -5 -12   17.80    9.20
  -3   5  12   10.80    6.30
   2  -5 -12   -2.80    5.00
  -2   5  12    6.10    5.60
   1  -5 -12  363.96   25.30
  -1   5  12  328.07   14.10
  -1   5  12  346.17   21.20
   0  -5 -12  124.29   14.70
   0   5  12  123.99   12.10
   0   5  12  117.89    7.10
   1   5  12  519.25   20.30
   1   5  12  411.76   24.70
   2   5  12   11.10    4.80
   3   5  12   26.10    6.60
   4   5  12   32.10    7.10
   5   5  12  327.17   20.40
   6   5  12    0.80    4.60
   7   5  12    0.20    4.10
   8   5  12   62.59   10.10
   8   5  12   63.69   12.30
   9   5  12   14.00    8.20
   9   5  12   10.50    7.50
  10   5  12   -5.00    7.00
  10   5  12    1.40    6.90
   6  -6 -12   -7.50    7.70
   6  -6 -12   -2.80    7.60
  -6   6  12  -12.80    6.90
   5  -6 -12    2.30    9.60
   5  -6 -12    4.30    6.00
  -5   6  12    4.90    7.90
   4  -6 -12   -0.50    7.60
  -4   6  12   -7.40    5.80
   3  -6 -12   10.30    8.10
  -3   6  12    9.50    7.60
   2  -6 -12   40.50   13.20
  -2   6  12   41.50    9.20
   1  -6 -12  133.49   16.90
  -1   6  12  196.88    9.30
   0  -6 -12  196.28   20.40
   0   6  12  251.07   11.50
   0   6  12  184.78   16.20
   1   6  12  302.17   13.80
   1   6  12  205.48   17.80
   2   6  12   19.60    6.70
   3   6  12   20.50    7.20
   4   6  12   -0.30    4.70
   5   6  12   12.50    5.90
   6   6  12   63.19   10.30
   7   6  12   -2.80    5.80
   8   6  12   18.50    8.80
   8   6  12   15.20    7.90
   9   6  12   28.90    9.40
   9   6  12   29.30   10.70
  10   6  12    0.80    7.60
  10   6  12    2.40   10.10
   5  -7 -12   -1.10    9.90
  -5   7  12    3.70    7.90
   4  -7 -12    8.00   11.20
  -4   7  12   17.30    9.30
   3  -7 -12    3.70    9.10
  -3   7  12    0.10    7.30
   2  -7 -12   -3.60    6.10
  -2   7  12    6.40    6.40
   1  -7 -12  183.98   20.70
  -1   7  12  205.78   18.80
   0   7  12   26.20    9.70
   5   7  12   20.60    9.10
   6   7  12   25.40    8.30
   7   7  12    4.80    6.60
   8   7  12   15.40    8.20
   9   7  12   -0.30    7.60
   9   7  12    5.90    9.00
   4  -8 -12    8.90   11.40
  -4   8  12   -6.80    7.50
   3  -8 -12   -1.70    9.90
  -3   8  12    7.70    8.40
   2  -8 -12    3.00    9.00
  -2   8  12   14.10    8.90
  -1   8  12   20.10    9.60
   0   8  12   50.39   11.70
   1   8  12   19.00    8.90
   2   8  12   32.90    9.80
   3   8  12    8.50    7.20
   4   8  12    0.70    6.10
   5   8  12   28.00    9.30
   6   8  12   -3.00    5.70
   7   8  12    2.30    7.70
   8   8  12   -3.50    7.30
   9   8  12   15.00   10.30
   9   8  12   23.90   10.80
   3  -9 -12  -11.60   10.40
  -3   9  12   -4.10    8.60
  -2   9  12   17.30   10.30
  -1   9  12   37.20   10.30
   0   9  12   13.20    8.50
   1   9  12    9.90    7.70
   2   9  12    2.60    7.40
   3   9  12   19.50    8.60
   4   9  12   10.80    7.10
   5   9  12    1.90    5.90
   6   9  12    2.50    7.90
   7   9  12   17.50    9.20
   8   9  12   19.30   11.50
  -1  10  12   36.70   11.90
   0  10  12   27.70   11.40
   1  10  12   26.90   11.20
   2  10  12   94.89   15.80
   3  10  12   -0.70    7.80
   4  10  12   19.40   10.20
   5  10  12   29.50   11.50
   6  10  12   27.20   11.30
   5  10 -13    6.50   12.60
   5  10 -13   -3.10    8.40
   4  10 -13    0.60   11.20
   4  10 -13  -11.10    8.20
   3  10 -13    6.50    8.40
   3  10 -13   17.20   10.30
   2  10 -13   17.70   10.70
   1  10 -13   36.30   12.00
   0  10 -13   62.89   14.40
   7   9 -13   23.40   12.20
   7   9 -13   -6.20   10.60
   6   9 -13   -7.40    7.60
   6   9 -13   -9.50    9.40
   5   9 -13   45.40   11.70
   4   9 -13    1.80    8.10
   4   9 -13    3.10    9.00
   3   9 -13   78.09   14.40
   3   9 -13  125.19   16.80
   2   9 -13   10.50    8.20
   2   9 -13   42.50    8.80
   1   9 -13  383.76   17.80
   0   9 -13    9.60    8.70
  -1   9 -13   15.10   10.10
  -2   9 -13    5.90    8.30
   8   8 -13   -6.00    9.50
   8   8 -13    3.60    7.70
   7   8 -13   -4.50    8.50
   7   8 -13   -2.70    7.90
   6   8 -13   90.19   16.40
   6   8 -13  114.79   16.80
   5   8 -13  427.26   27.20
   5   8 -13  377.06   27.10
   4   8 -13    4.30    7.20
   4   8 -13   -5.70    6.40
   3   8 -13   56.69   11.60
   3   8 -13   87.09   13.00
   2   8 -13   20.70    6.90
   2   8 -13   33.60   10.40
   1   8 -13   20.60    9.60
   1   8 -13   46.70    6.80
   0   8 -13   16.90    8.50
  -1   8 -13   99.09   15.50
  -2   8 -13    8.60    7.70
  -3   8 -13   67.69   14.30
   3  -8  13   68.69   17.50
  -4   8 -13    0.20    7.60
   4  -8  13   -0.90    9.40
   9   7 -13   33.60   11.60
   9   7 -13   14.60   11.90
   8   7 -13   27.10   10.90
   8   7 -13   -3.20    8.40
   7   7 -13    7.70    7.90
   7   7 -13   16.10   10.00
   6   7 -13   32.30    9.40
   6   7 -13   14.30    9.70
   5   7 -13   37.50   10.30
   5   7 -13   14.90    7.80
   4   7 -13  147.79   15.40
   4   7 -13  117.39   16.70
   3   7 -13   14.40   11.40
   3   7 -13    6.30    5.80
   2   7 -13    0.10    4.00
   2   7 -13   -1.00    4.90
   1   7 -13  731.73   29.70
   1   7 -13  722.33   38.30
   0   7 -13   95.09    5.60
   0   7 -13   72.19    5.30
  -1   7 -13   17.90    8.90
  -2   7 -13   41.60   10.80
   2  -7  13   59.59   14.50
  -3   7 -13  203.18   20.70
   3  -7  13  204.68   23.00
  -4   7 -13   47.00   11.50
   4  -7  13   45.30   13.90
  -5   7 -13   23.40   10.60
   5  -7  13    0.60    9.80
   9   6 -13   13.50   10.10
   8   6 -13   -2.20    8.50
   8   6 -13   10.30    8.70
   7   6 -13   22.20    9.40
   7   6 -13   41.50   10.20
   6   6 -13   12.00    7.60
   6   6 -13   31.20    8.40
   5   6 -13   23.10    8.10
   5   6 -13   32.10    8.20
   4   6 -13   65.39   11.00
   4   6 -13   47.90    9.50
   3   6 -13    8.90    6.60
   3   6 -13    6.10    5.20
   2   6 -13  310.17   17.20
   2   6 -13  275.57   20.30
   1   6 -13  345.97   23.40
   1   6 -13  373.76   17.60
   0   6 -13  145.69   15.00
   0   6 -13  127.69    7.60
  -2   6 -13   26.50    8.80
  -3   6 -13   53.39   11.00
   3  -6  13   72.49   13.80
  -4   6 -13   26.80    9.10
   4  -6  13   12.80   10.10
  -5   6 -13  114.59   17.00
   5  -6  13   88.29   16.90
  -6   6 -13   68.09   14.60
   6  -6  13   58.69   15.50
   9   5 -13   19.70    7.50
   9   5 -13   10.40   10.00
   8   5 -13   23.50    6.80
   8   5 -13    9.40    9.20
   7   5 -13   79.89   11.30
   7   5 -13   60.29   13.40
   6   5 -13   20.10    8.70
   6   5 -13    6.60    6.70
   5   5 -13  174.28   14.70
   5   5 -13  160.58   16.00
   4   5 -13  187.78   15.60
   4   5 -13  194.18   15.60
   3   5 -13  482.25   24.40
   3   5 -13  432.56   25.00
   2   5 -13  335.97   18.60
   2   5 -13  346.67   21.70
   1   5 -13   -1.70    2.60
   1   5 -13    5.10    5.60
   0   5 -13  188.88   15.80
   0   5 -13  190.48    9.90
  -1   5 -13  241.18   18.20
   1  -5  13  229.58   18.80
  -2   5 -13  334.37   22.40
   2  -5  13  353.86   24.70
  -3   5 -13  150.48   15.00
   3  -5  13  134.89   16.10
  -4   5 -13   58.49   17.00
   4  -5  13   46.30   11.80
  -5   5 -13   70.09   12.50
   5  -5  13   40.30   11.90
  -6   5 -13   10.30    9.10
   6  -5  13  -16.20    7.40
  -7   5 -13   47.50   12.90
   7  -5  13   24.60   13.70
  10   4 -13   12.70   11.40
   9   4 -13   -3.90    7.90
   8   4 -13    7.40    9.30
   8   4 -13    1.00    5.40
   7   4 -13   -2.60    7.10
   7   4 -13   -3.20    4.80
   6   4 -13   37.60   10.30
   6   4 -13   53.49    8.90
   5   4 -13   81.09   12.90
   5   4 -13   95.09   11.20
   4   4 -13  198.38   15.90
   4   4 -13  160.88   14.20
   3   4 -13   69.29    9.80
   3   4 -13   80.39    9.70
   2   4 -13 1174.58   48.70
   2   4 -13 1156.78   46.10
   1   4 -13  646.14   26.80
   1   4 -13  628.44   31.00
  -1  -4  13  608.14   25.70
   0   4 -13 1339.97   52.89
   0   4 -13 1163.48   44.80
   0  -4  13 1256.87   44.60
  -1   4 -13    6.50    4.80
   1  -4  13    4.40    5.40
  -2   4 -13   44.30    9.20
   2  -4  13   38.30    8.70
  -3   4 -13  162.58   15.10
   3  -4  13  174.58   17.50
  -4   4 -13  563.94   30.40
   4  -4  13  546.75   32.50
  -5   4 -13   -5.10    5.60
   5  -4  13   13.80    9.30
   6  -4  13   24.10   10.10
  -7   4 -13    8.20    8.20
   7  -4  13    9.90    9.10
  -8   4 -13   38.80   13.20
   8  -4  13    2.70    9.40
  10   3 -13   14.00   12.10
   9   3 -13   -1.20    7.30
   8   3 -13   11.20    8.50
   8   3 -13    5.80    6.00
   7   3 -13   -3.50    5.80
   7   3 -13    0.20    4.00
   6   3 -13  328.07   22.90
   6   3 -13  297.67   18.10
   5   3 -13   26.50    6.40
   5   3 -13   31.50    8.60
   4   3 -13   80.99   10.90
   4   3 -13   64.39    9.20
   3   3 -13   12.40    5.00
   3   3 -13    7.50    4.10
   2   3 -13  309.97   18.80
   2   3 -13  286.57   17.20
   1   3 -13  286.17   18.10
   1   3 -13  258.47   15.10
  -1  -3  13  330.07   16.80
   0   3 -13  266.37   17.40
   0   3 -13  231.38   12.40
  -1   3 -13  123.89    7.30
  -1   3 -13  145.49   12.60
   1  -3  13  111.09    6.30
   1  -3  13  118.99   11.90
  -2   3 -13   84.59   10.50
   2  -3  13   75.69    9.90
  -3   3 -13    0.40    4.70
   3  -3  13   -7.80    4.60
  -4   3 -13   10.40    6.00
   4  -3  13   11.00    6.60
  -5   3 -13  146.89   14.90
   5  -3  13  147.99   16.90
  -6   3 -13   94.79   14.00
   6  -3  13   85.59   14.70
  -7   3 -13   14.50    8.20
   7  -3  13    7.10    8.60
  -8   3 -13   48.50   14.00
   8  -3  13   32.60   12.90
  10   2 -13  156.78   21.10
   9   2 -13    1.90    8.50
   8   2 -13   26.20   10.00
   8   2 -13   54.69    6.70
   7   2 -13  112.69   11.10
   7   2 -13   69.69   13.60
   6   2 -13    3.10    3.90
   6   2 -13   -5.50    4.90
   5   2 -13   46.70    8.00
   5   2 -13   40.20   10.00
   4   2 -13  547.55   26.40
   4   2 -13  592.24   30.30
   3   2 -13    6.50    4.10
   3   2 -13    3.20    4.80
   2   2 -13  899.01   35.70
   2   2 -13  913.71   38.60
   2   2 -13  914.71   38.40
   1   2 -13    7.40    3.60
   1   2 -13    9.80    3.30
   1   2 -13    4.40    4.30
   0   2 -13 1171.78   48.60
   0   2 -13 1230.78   45.20
   0  -2  13 1171.48   44.10
  -1   2 -13   35.60    5.10
  -1   2 -13   31.20    6.80
   1  -2  13   37.00    4.00
   1  -2  13   37.90    7.00
  -2   2 -13  206.58   15.40
   2  -2  13  233.58   15.60
   2  -2  13  222.58   10.00
  -3   2 -13   33.20    7.40
   3  -2  13   30.60    7.20
  -4   2 -13    7.20    4.60
   4  -2  13    8.10    5.40
  -5   2 -13  156.88   14.90
   5  -2  13  141.39   15.50
  -6   2 -13   81.19   12.40
   6  -2  13   76.69    5.10
   6  -2  13   50.19   13.30
  -7   2 -13   31.60    8.70
   7  -2  13   35.20   11.90
   7  -2  13   35.00    5.20
  -8   2 -13    3.80    7.20
   8  -2  13    0.30    9.30
  -9   2 -13   -7.80    8.60
   9  -2  13    4.50   10.30
   9   1 -13   -6.90    6.50
   8   1 -13   35.70   12.50
  -8  -1  13   37.10    6.20
   7   1 -13   43.50   11.40
   7   1 -13   55.89    8.10
   6   1 -13  346.47   19.20
   6   1 -13  355.06   25.60
   5   1 -13  163.48   16.10
   5   1 -13  148.89   11.80
   4   1 -13   73.79    8.80
   4   1 -13   78.39   11.40
   3   1 -13  115.89   12.00
   3   1 -13  110.89   10.50
   2   1 -13  208.38   14.20
   2   1 -13  221.58   11.30
   2   1 -13  213.88   15.10
   1   1 -13   26.40    6.00
   1   1 -13   31.90    4.50
   1   1 -13   20.80    5.40
   0   1 -13 1419.96   55.49
   0   1 -13 1439.76   53.69
   0   1 -13 1383.76   50.69
  -1   1 -13   30.90    4.30
  -1   1 -13   15.50    4.10
  -1   1 -13   12.80    4.80
   1  -1  13   26.30    5.30
   1  -1  13   27.60    4.20
  -2   1 -13   10.70    5.50
   2  -1  13   12.40    4.60
  -3   1 -13   97.79   11.00
   3  -1  13   90.99   10.60
   3  -1  13  118.99    7.20
  -4   1 -13 1260.67   51.69
   4  -1  13 1211.08   45.50
   4  -1  13 1309.57   52.39
   4  -1  13 1254.37   45.10
  -5   1 -13    7.30    5.40
   5  -1  13    8.10    6.10
   5  -1  13    7.30    3.50
  -6   1 -13   63.99   10.20
   6  -1  13   50.99   11.20
   6  -1  13   64.59    8.40
  -7   1 -13   65.09   11.30
   7  -1  13   44.00   11.90
   7  -1  13   57.39    8.30
  -8   1 -13    1.00    7.60
   8  -1  13   12.20    5.30
   8  -1  13    4.70    8.40
  -9   1 -13   -3.90    8.70
   9  -1  13   -0.20    9.50
   9   0 -13   13.20   11.00
   9   0 -13   15.50    7.50
   7   0 -13   36.30   11.90
  -7   0  13   26.50    5.80
   6   0 -13  198.78   13.60
   5   0 -13  103.09   10.60
   5   0 -13   86.49   12.90
   4   0 -13   67.39   11.40
   4   0 -13   68.29    9.30
   3   0 -13   62.39    8.20
   3   0 -13   60.89    9.30
   2   0 -13  525.25   19.60
   2   0 -13  546.45   27.30
   2   0 -13  486.75   24.40
   1   0 -13  151.48    7.10
   1   0 -13  142.89   12.00
   1   0 -13  163.28   12.60
   0   0 -13  239.88   14.90
   0   0 -13  233.18   15.30
   0   0 -13  243.28   10.60
  -1   0 -13  103.09   10.00
  -1   0 -13   92.59    9.00
   1   0  13   83.29    7.20
  -2   0 -13  726.33   33.20
   2   0  13  723.23   29.80
   2   0  13  727.43   29.90
  -3   0 -13  305.07   18.80
   3   0  13  304.97   17.20
   3   0  13  333.27   16.00
  -4   0 -13  171.48   14.30
   4   0  13  184.78   11.20
   4   0  13  151.68   13.20
  -5   0 -13    9.60    5.50
   5   0  13   20.50    6.50
   5   0  13   20.50    4.60
  -6   0 -13   49.60    9.70
   6   0  13   53.49    6.70
   6   0  13   47.70    9.90
  -7   0 -13    8.70    6.30
   7   0  13   -1.00    7.00
   7   0  13   -8.60    4.10
  -8   0 -13  151.88   16.70
   8   0  13  124.09   16.80
   8   0  13  136.19   14.20
  -9   0 -13   -8.50    8.70
   9   0  13   16.70    9.10
   9   0  13   -5.70    8.50
 -10   0 -13   -3.10   10.20
  10   0  13    1.10    8.80
   9  -1 -13   47.40   14.40
   9  -1 -13   46.90   10.70
   8  -1 -13  -10.10    4.80
   8  -1 -13   -4.00    8.10
   7  -1 -13    1.10    4.60
   7  -1 -13   14.10   10.10
  -7   1  13   16.00    5.30
   6  -1 -13   15.20    8.80
   6  -1 -13   16.70    5.10
  -6   1  13   17.40    5.10
   5  -1 -13   33.70    5.40
   5  -1 -13   19.40    8.60
   4  -1 -13  102.79   10.50
   4  -1 -13   69.09   12.60
   4  -1 -13   93.89    6.80
   3  -1 -13   65.99    4.30
   3  -1 -13   62.19    9.00
   3  -1 -13   57.79   10.30
   2  -1 -13  916.51   38.90
   2  -1 -13  944.51   42.20
   1  -1 -13    6.40    4.40
   1  -1 -13    3.50    3.90
   0  -1 -13  120.69   10.80
   0  -1 -13  132.09   11.60
  -1  -1 -13  323.47   18.80
  -1  -1 -13  328.87   18.80
   1   1  13  332.97   14.00
  -2  -1 -13   49.00    8.10
   2   1  13   49.70    5.50
  -3  -1 -13   27.20    6.50
   3   1  13   31.40    5.40
  -4  -1 -13  150.28   12.80
   4   1  13  147.19   11.60
  -5  -1 -13  247.78   17.50
   5   1  13  252.97   16.80
  -6  -1 -13   89.29   12.30
   6   1  13  105.29   12.40
   6   1  13   88.39    9.50
  -7  -1 -13  101.79   14.00
   7   1  13   73.19    9.40
   7   1  13  100.09   13.60
  -8  -1 -13   15.70    7.50
   8   1  13   14.00    7.40
   8   1  13   13.70    8.20
  -9  -1 -13   -8.30    8.10
   9   1  13   -1.20    8.00
   9   1  13   -9.10    7.60
 -10  -1 -13   28.60   10.70
  10   1  13    5.50    9.30
  10   1  13    9.20    8.90
   9  -2 -13   16.70   12.00
   9  -2 -13   43.00   10.70
   8  -2 -13    1.00    8.50
   8  -2 -13   15.10    7.10
   7  -2 -13   54.39   14.10
   7  -2 -13   42.00    8.60
  -7   2  13   63.69    9.00
   6  -2 -13  544.55   35.80
   6  -2 -13  584.64   26.50
  -6   2  13  541.45   26.10
   5  -2 -13   97.79    8.90
   5  -2 -13   86.59   15.10
  -5   2  13  109.29   11.20
   4  -2 -13  624.34   23.60
   4  -2 -13  520.95   32.10
   3  -2 -13   -0.30    5.20
   3  -2 -13   14.30    5.30
   2  -2 -13   15.70    7.20
   2  -2 -13   34.20    7.10
   1  -2 -13  428.36   22.10
   1  -2 -13  375.86   23.40
   0  -2 -13  622.34   30.40
   0  -2 -13  570.24   28.40
  -1  -2 -13  190.58   14.30
  -1  -2 -13  190.58   14.60
   1   2  13  177.98    8.00
  -2  -2 -13  162.98   13.00
   2   2  13  142.19    8.40
  -3  -2 -13  201.38   14.80
   3   2  13  197.78   11.70
  -4  -2 -13  478.15   25.50
   4   2  13  463.25   22.40
  -5  -2 -13  142.59   13.80
   5   2  13  132.59   11.60
  -6  -2 -13   39.20    8.90
   6   2  13   39.20    8.00
  -7  -2 -13    1.70    5.70
   7   2  13   -6.50    3.80
   7   2  13   -7.70    4.30
  -8  -2 -13   36.30    9.00
   8   2  13   21.70    7.20
   8   2  13   17.40    8.10
  -9  -2 -13   50.09   12.10
   9   2  13   71.29   13.10
   9   2  13   39.70   10.70
 -10  -2 -13   33.40   10.90
  10   2  13   43.20   12.10
   8  -3 -13   53.49   16.10
   8  -3 -13  101.69   14.00
   7  -3 -13  -13.10    8.00
   7  -3 -13   -8.30    6.00
  -7   3  13   15.10    7.60
   6  -3 -13  180.38   21.70
   6  -3 -13  165.48   13.20
  -6   3  13  177.78   15.30
   5  -3 -13   11.70    4.90
   5  -3 -13   20.30    9.00
  -5   3  13   17.50    6.30
   4  -3 -13   23.10    8.90
   4  -3 -13   27.90    5.00
  -4   3  13   32.30    6.80
   3  -3 -13  150.48   16.70
  -3   3  13  143.19   12.90
   2  -3 -13   61.99   11.60
   1  -3 -13  409.66   25.80
   1  -3 -13  443.26   23.80
   0  -3 -13  271.17   17.60
   0  -3 -13  241.48   18.30
  -1  -3 -13  385.86   23.00
  -1  -3 -13  348.57   20.80
   1   3  13  346.27   13.10
  -2  -3 -13  152.38   12.90
  -3  -3 -13  392.26   22.80
  -4  -3 -13   63.69   10.00
  -5  -3 -13   53.19    9.50
  -6  -3 -13   10.90    6.40
  -7  -3 -13    3.50    6.00
   7   3  13    3.50    5.40
  -8  -3 -13   76.19   12.80
   8   3  13   39.80   10.20
   8   3  13   55.49   10.50
   9   3  13    7.60    6.90
  10   3  13   -1.90    6.90
  10   3  13    6.40    7.30
  10   3  13   -1.10   10.20
   7  -4 -13   70.19   17.30
   7  -4 -13   87.39   12.90
  -7   4  13   75.79   12.40
   6  -4 -13   53.29    9.50
   6  -4 -13   58.89   14.20
  -6   4  13   69.39   12.30
   5  -4 -13   30.50   12.00
   5  -4 -13   55.79    9.20
  -5   4  13   59.79   11.10
   4  -4 -13  136.89   10.20
   4  -4 -13  128.49   16.80
  -4   4  13  147.29   14.00
   3  -4 -13   76.59   13.80
  -3   4  13   82.29   10.90
   2  -4 -13  453.95   29.30
  -2   4  13  471.15   24.90
   1  -4 -13   12.70    6.70
  -1   4  13   14.00    5.40
   0  -4 -13   31.70    8.50
   0   4  13   13.50    5.80
  -1  -4 -13  330.57   22.70
   1   4  13  311.67   13.20
  -2  -4 -13   33.10    7.60
  -3  -4 -13   62.29   10.20
  -4  -4 -13  196.28   16.60
  -5  -4 -13  270.37   19.60
  -6  -4 -13    3.00    6.20
   7   4  13   14.00    6.50
   8   4  13   -1.70    6.40
   8   4  13   -4.10    4.90
   9   4  13   -3.50    6.00
   9   4  13    6.40    6.40
  10   4  13    9.80    6.80
  10   4  13    8.60    8.40
   7  -5 -13    3.80    9.40
   7  -5 -13    4.20    7.50
  -7   5  13   -1.10    7.00
   6  -5 -13    0.60    8.50
   6  -5 -13    6.40    6.40
  -6   5  13    5.70    8.20
   5  -5 -13  249.97   25.50
   5  -5 -13  240.08   17.10
  -5   5  13  267.47   21.00
   4  -5 -13   16.20    9.00
   4  -5 -13   13.00    5.10
  -4   5  13    3.00    6.70
   3  -5 -13  104.19   15.50
  -3   5  13  109.69   13.20
   2  -5 -13    5.60    7.60
  -2   5  13   14.60    6.30
   1  -5 -13  477.85   30.80
  -1   5  13  548.35   28.20
   0  -5 -13   -0.60    5.00
   0   5  13    4.00    4.80
   0   5  13    6.60    2.20
   1   5  13   12.40    3.40
   1   5  13    7.10    5.50
   2   5  13   26.60    6.80
   3   5  13   96.79   11.80
   4   5  13    0.50    4.70
   5   5  13   49.60    9.60
   6   5  13   12.80    5.80
   7   5  13   -3.00    4.70
   8   5  13    4.10    5.60
   8   5  13    1.10    6.20
   9   5  13   26.60    9.30
   9   5  13    1.10    6.70
  10   5  13   -2.80    7.90
   6  -6 -13    2.10    7.50
   6  -6 -13    8.40   10.80
  -6   6  13   11.30    9.30
   5  -6 -13   43.50    9.50
   5  -6 -13   46.00   15.90
  -5   6  13   47.40   18.50
   4  -6 -13    4.00    8.30
  -4   6  13  -11.60    6.60
   3  -6 -13   -3.70    7.40
  -3   6  13   -0.20    6.60
   2  -6 -13   -1.00    6.50
  -2   6  13   -5.60    5.20
   1  -6 -13  117.49   27.00
  -1   6  13  185.48    9.50
   0  -6 -13   69.79   13.50
   0   6  13   70.19   11.40
   2   6  13   45.30    9.10
   3   6  13  237.88   18.30
   4   6  13    7.30    5.90
   5   6  13    4.70    5.30
   6   6  13   -7.90    4.90
   8   6  13   -7.00    6.00
   9   6  13    0.70    7.90
   9   6  13   10.50    8.40
  10   6  13   12.30    8.70
   5  -7 -13   -8.50    9.70
  -5   7  13   -6.20    8.10
   4  -7 -13   28.60   13.30
  -4   7  13   45.70   12.80
   3  -7 -13    4.10   10.30
  -3   7  13   -1.60    8.10
   2  -7 -13    1.80    8.80
  -2   7  13    7.30    7.70
   1  -7 -13    7.40    8.70
  -1   7  13   -0.40    6.50
   0   7  13   30.20    8.60
   1   7  13   15.60    6.70
   2   7  13  121.19   14.00
   3   7  13    6.80    5.70
   4   7  13    9.70    6.10
   5   7  13   29.80    8.70
   6   7  13    7.50    6.50
   7   7  13    4.80    6.50
   8   7  13   -2.80    6.60
   9   7  13    2.60    7.70
   9   7  13   -7.10    8.10
   4  -8 -13    1.10   10.00
  -4   8  13   16.00    9.80
   3  -8 -13  147.19   22.60
  -3   8  13  156.88   20.30
   2  -8 -13   24.90   13.30
  -2   8  13   33.50   11.40
  -1   8  13   78.39   14.30
   0   8  13   21.70    9.60
   1   8  13   12.60    8.20
   2   8  13  113.59   15.40
   3   8  13   11.40    7.70
   4   8  13   59.89   12.00
   5   8  13   -3.40    6.60
   6   8  13   10.50    8.00
   7   8  13   34.70   10.70
   8   8  13   -4.70    7.60
  -2   9  13    4.30    8.50
  -1   9  13   95.79   15.70
   0   9  13   -9.30    5.90
   1   9  13    2.70    7.20
   2   9  13    8.50    7.60
   3   9  13   60.69   12.00
   4   9  13   21.60    8.70
   5   9  13   -6.60    6.30
   6   9  13   13.70    9.00
   7   9  13   -1.90    8.20
   0  10  13   15.90   10.40
   1  10  13   14.10    9.20
   2  10  13    8.90    8.40
   3  10  13   -1.70    7.60
   4  10  13   -8.20    8.10
   5  10  13   19.30   10.90
   6  10  13   -2.40    8.30
   4  10 -14   25.60   11.50
   4  10 -14   35.80   12.40
   2  10 -14    6.80    9.60
   1  10 -14   88.69   16.80
   6   9 -14   30.40   13.00
   6   9 -14   22.00   11.80
   5   9 -14   86.19   16.10
   5   9 -14  140.89   23.70
   4   9 -14    5.00    8.20
   4   9 -14    1.90    8.90
   3   9 -14   64.69   11.20
   3   9 -14   47.30   12.90
   2   9 -14   19.90   10.30
   2   9 -14   43.60    9.10
   1   9 -14  203.58   12.10
   0   9 -14    0.70    7.40
  -1   9 -14   43.30   12.00
  -2   9 -14    4.70    9.40
   7   8 -14  -14.70    8.20
   7   8 -14    5.00   10.10
   6   8 -14    4.20    7.90
   6   8 -14   -0.60    8.30
   5   8 -14    1.80    8.60
   5   8 -14    9.40    8.20
   4   8 -14   -1.30    6.60
   4   8 -14   10.20    7.10
   3   8 -14   86.39   13.30
   3   8 -14   65.99   12.90
   2   8 -14    6.50    5.80
   2   8 -14    7.50    8.10
   1   8 -14  427.06   29.30
   1   8 -14  447.76   20.40
   0   8 -14   -0.20    7.50
  -1   8 -14  106.59   17.20
  -2   8 -14    3.10    7.30
  -3   8 -14   18.50   10.20
   3  -8  14    8.90   10.60
  -4   8 -14   -9.00    7.80
   4  -8  14   -5.50    9.00
   7   7 -14  127.29   19.50
   7   7 -14  125.49   16.10
   6   7 -14   -1.00    7.90
   5   7 -14    4.80    7.80
   5   7 -14    1.30    6.10
   4   7 -14   46.90   10.60
   4   7 -14   63.69   11.20
   3   7 -14   76.39   11.20
   3   7 -14   58.89   12.30
   2   7 -14  178.38   17.70
   2   7 -14  181.48   14.00
   1   7 -14  429.06   28.80
   1   7 -14  506.35   21.80
   0   7 -14  125.29   16.50
  -1   7 -14   10.20    7.20
  -2   7 -14   10.00    8.20
   2  -7  14    6.90    8.60
  -3   7 -14  329.97   25.60
   3  -7  14  258.67   25.50
  -4   7 -14   16.10    9.10
   4  -7  14   17.10   11.70
  -5   7 -14    4.80    8.90
   5  -7  14    1.40    9.20
   9   6 -14    7.90    9.90
   8   6 -14    5.50    8.10
   8   6 -14    2.90    9.50
   7   6 -14   66.09   13.70
   7   6 -14   94.69   14.70
   6   6 -14   30.50    9.10
   6   6 -14   34.50   11.70
   5   6 -14   86.29   12.90
   5   6 -14   89.39   13.70
   4   6 -14   28.20    8.60
   4   6 -14   19.90    7.30
   3   6 -14  210.68   18.50
   3   6 -14  251.37   17.50
   2   6 -14    0.30    4.90
   2   6 -14    5.70    4.20
   1   6 -14   43.10   10.70
   1   6 -14   55.49    7.00
   0   6 -14  481.05   28.70
   0   6 -14  451.85   18.00
  -1   6 -14  335.97   23.60
  -2   6 -14  219.68   18.70
   2  -6  14  172.58   19.80
  -3   6 -14  101.09   14.00
   3  -6  14  106.19   16.20
  -4   6 -14   30.40    9.40
   4  -6  14   19.90   11.20
  -5   6 -14   93.19   15.70
   5  -6  14   85.99   17.50
  -6   6 -14   -7.00    9.00
   6  -6  14   -1.00   10.40
   9   5 -14   -0.30   10.00
   8   5 -14   10.70    7.50
   8   5 -14   13.60   10.30
   7   5 -14   33.40   11.10
   7   5 -14   24.10    8.10
   6   5 -14  122.29   13.90
   6   5 -14  122.79   17.40
   5   5 -14  158.08   16.00
   5   5 -14  140.29   15.90
   4   5 -14   18.70    7.40
   4   5 -14   25.90    7.60
   3   5 -14   66.89   11.10
   3   5 -14   48.80    8.80
   2   5 -14   31.60    7.90
   2   5 -14   37.80    7.10
   1   5 -14  521.35   23.40
   1   5 -14  528.75   29.10
   0   5 -14  913.01   33.20
   0   5 -14  881.01   41.90
  -1   5 -14   15.00    7.10
   1  -5  14    5.50    6.70
  -2   5 -14  148.09   15.80
   2  -5  14  143.29   16.90
  -3   5 -14   10.30    6.40
   3  -5  14    0.40    7.20
  -4   5 -14  103.99   14.40
   4  -5  14  135.99   18.40
  -5   5 -14    6.60    8.20
   5  -5  14   -4.20    7.00
  -6   5 -14   25.20   10.60
   6  -5  14   10.60   10.60
  -7   5 -14    2.40    9.30
   7  -5  14   -5.90   10.00
   8   4 -14   21.50    6.90
   8   4 -14   10.70    8.50
   7   4 -14   -0.60    7.40
   7   4 -14    7.60    5.90
   6   4 -14  110.49   15.10
   6   4 -14   98.29   12.70
   5   4 -14   22.00    7.40
   5   4 -14   20.50    8.00
   4   4 -14   36.50    8.50
   4   4 -14   34.00    7.90
   3   4 -14   36.50    7.90
   3   4 -14   43.80    8.50
   2   4 -14  617.54   31.20
   2   4 -14  637.04   28.90
   1   4 -14  483.85   22.30
   1   4 -14  491.45   26.70
   0   4 -14    9.90    5.40
   0   4 -14   13.90    3.50
  -1   4 -14   -5.70    3.90
   1  -4  14    3.60    4.60
  -2   4 -14  230.68   18.80
   2  -4  14  278.67   20.50
  -3   4 -14  200.48   17.30
   3  -4  14  212.98   19.00
  -4   4 -14   98.59   14.20
   4  -4  14  100.99   15.80
  -5   4 -14   11.30   12.20
   5  -4  14    8.60    8.40
  -6   4 -14   24.30    9.20
   6  -4  14   29.00   11.60
  -7   4 -14    8.80    9.10
   7  -4  14    8.20   10.10
  -8   4 -14  -16.00   10.20
   9   3 -14    9.00    8.40
   8   3 -14   17.30    6.40
   8   3 -14   -0.20    8.40
   7   3 -14  142.49   18.30
   7   3 -14  184.38   13.90
   6   3 -14   61.09    9.10
   6   3 -14   36.20   10.20
   5   3 -14   13.80    5.40
   5   3 -14    9.80    6.80
   4   3 -14   87.39   11.50
   4   3 -14   92.09   10.80
   3   3 -14   26.40    6.80
   3   3 -14   18.20    5.80
   2   3 -14  111.79   10.90
   2   3 -14  117.39   12.00
   1   3 -14   98.19   11.60
   1   3 -14  103.29    9.30
   0   3 -14 1488.45   55.39
   0   3 -14 1566.34   61.69
   0  -3  14 1531.55   54.79
  -1   3 -14   24.70    7.00
  -1   3 -14   32.50    4.60
   1  -3  14   30.30    7.60
   1  -3  14   39.90    3.90
  -2   3 -14 1359.16   56.79
   2  -3  14 1378.36   56.59
  -3   3 -14    0.30    4.30
   3  -3  14    0.60    5.80
  -4   3 -14    4.50    5.70
   4  -3  14   11.20    7.30
  -5   3 -14   88.49   12.80
   5  -3  14   99.19   15.90
  -6   3 -14    6.90    7.10
   6  -3  14    6.80    6.80
  -7   3 -14   33.60   13.10
   7  -3  14   31.10   11.50
  -8   3 -14   16.90    9.50
   8  -3  14   20.30   11.10
   9   2 -14   32.40   12.80
   8   2 -14  139.99   11.10
   7   2 -14   64.09    9.80
   7   2 -14   54.79   13.20
   6   2 -14   26.70   10.00
   6   2 -14   32.80    7.00
   5   2 -14   22.10    6.50
   5   2 -14   24.40    9.00
   4   2 -14   63.19    8.90
   4   2 -14   73.99   12.00
   3   2 -14   72.59    9.30
   3   2 -14   65.49   10.60
   2   2 -14   56.79    8.50
   2   2 -14   71.29    9.70
   2   2 -14   92.19    8.10
   1   2 -14   28.60    6.30
   1   2 -14   19.90    5.30
   0   2 -14   13.50    4.30
   0   2 -14    5.90    4.90
  -1   2 -14  116.99   11.50
  -1   2 -14  106.09    8.40
   1  -2  14  101.99   10.60
  -2   2 -14   46.70    9.00
   2  -2  14   66.99    5.00
   2  -2  14   51.29    9.10
  -3   2 -14   46.50    8.80
   3  -2  14   63.29    4.20
   3  -2  14   58.69    9.80
  -4   2 -14   78.79   11.60
   4  -2  14   86.29   11.60
  -5   2 -14   42.70    9.30
   5  -2  14   43.10    9.80
  -6   2 -14    6.40    6.80
   6  -2  14    1.40    7.50
  -7   2 -14   16.90    8.00
   7  -2  14    1.80    7.20
  -8   2 -14   -3.00    7.90
   8  -2  14  -10.20    8.80
  -9   2 -14    7.60   10.90
   9  -2  14    9.50   11.30
   9   1 -14   60.99   15.90
   8   1 -14    3.30    8.70
   7   1 -14   12.50    8.40
   7   1 -14   31.10    6.40
   6   1 -14  419.96   22.10
   6   1 -14  374.06   30.70
   5   1 -14   -0.50    6.00
   5   1 -14   -5.50    3.40
   4   1 -14  169.58   16.20
   4   1 -14  179.88   13.10
   3   1 -14   20.30    6.30
   3   1 -14   17.10    5.60
   2   1 -14 1807.82   71.59
   2   1 -14 2053.59   69.19
   2   1 -14 1881.21   73.09
   1   1 -14   14.20    5.10
   1   1 -14   15.00    5.00
   0   1 -14  437.16   23.00
   0   1 -14  386.26   22.40
   0   1 -14  414.86   18.10
  -1   1 -14  179.88   10.80
  -1   1 -14  148.09   10.90
  -1   1 -14  143.99   12.80
   1  -1  14  139.99   10.90
   1  -1  14  162.68   10.10
  -2   1 -14   27.20    6.60
   2  -1  14   48.20    5.60
   2  -1  14   36.70    6.90
  -3   1 -14   73.59   10.30
   3  -1  14   74.09    9.90
  -4   1 -14  361.36   22.00
   4  -1  14  368.66   22.30
   4  -1  14  386.66   18.60
  -5   1 -14   77.89   11.50
   5  -1  14   87.99   13.10
   5  -1  14   72.09    6.40
  -6   1 -14  190.68   16.70
   6  -1  14  200.68   12.60
   6  -1  14  206.08   18.90
  -7   1 -14    7.20    7.00
   7  -1  14    2.80    4.00
   7  -1  14   -3.50    6.80
  -8   1 -14   11.10   10.30
   8  -1  14   -2.80    8.30
   8  -1  14   21.70    6.00
  -9   1 -14    4.90    9.50
   9  -1  14    0.00    9.60
   9  -1  14    9.60    6.80
   9   0 -14    8.10    7.30
   9   0 -14    8.50    9.70
   8   0 -14   -4.30    7.90
   8   0 -14  -10.40    4.90
   7   0 -14   34.90   11.80
  -7   0  14   28.40    6.00
   6   0 -14   59.59    8.60
   6   0 -14   72.29   14.40
   5   0 -14   69.19    9.30
   5   0 -14   43.40   10.70
   4   0 -14   86.69   13.00
   4   0 -14   90.09   10.30
   3   0 -14   59.59   10.70
   3   0 -14   67.89    5.20
   3   0 -14   60.69    8.70
   2   0 -14  980.20   33.20
   2   0 -14  929.41   41.80
   2   0 -14  905.41   39.40
   1   0 -14  120.69   11.10
   1   0 -14  103.49   10.80
   1   0 -14   98.29    5.50
   0   0 -14 1152.98   46.50
   0   0 -14 1123.79   46.80
  -1   0 -14  511.95   26.20
  -1   0 -14  460.65   24.50
   1   0  14  461.85   20.50
  -2   0 -14 2382.46   88.09
   2   0  14 2343.87   83.49
  -3   0 -14   33.80    7.50
   3   0  14   33.30    6.40
  -4   0 -14   50.39    9.30
   4   0  14   61.49    8.90
  -5   0 -14    1.00    5.10
   5   0  14    6.80    5.30
   5   0  14   -0.60    3.00
  -6   0 -14  109.19   14.40
   6   0  14  103.59   13.60
   6   0  14   97.59    9.20
  -7   0 -14   18.90    8.30
   7   0  14   19.30    6.50
   7   0  14   18.90    8.20
  -8   0 -14  178.48   18.80
   8   0  14  148.59   17.80
   8   0  14  189.98   15.90
  -9   0 -14   10.60    9.90
   9   0  14    5.90    8.20
   9   0  14    1.80    8.70
   9  -1 -14   41.20   15.00
   9  -1 -14   58.79   11.30
   8  -1 -14   60.19   10.60
   8  -1 -14   46.50   14.30
  -8   1  14   82.49   10.10
   7  -1 -14    3.80    8.30
   7  -1 -14   -2.70    4.40
  -7   1  14    5.50    4.50
   6  -1 -14    8.00    4.20
   6  -1 -14    8.90    8.70
  -6   1  14   -0.90    4.90
   5  -1 -14    6.80    3.30
   5  -1 -14   -0.90    6.80
   5  -1 -14    4.10    4.30
   4  -1 -14    8.50    5.10
   4  -1 -14   10.00    2.90
   4  -1 -14    5.80    6.20
   3  -1 -14   34.60    7.50
   2  -1 -14   76.79   10.00
   2  -1 -14   84.89   10.90
   1  -1 -14  292.17   19.50
   1  -1 -14  320.17   18.80
   0  -1 -14  352.06   21.00
   0  -1 -14  372.76   21.00
  -1  -1 -14  326.17   19.50
  -1  -1 -14  325.27   19.40
   1   1  14  345.67   14.50
  -2  -1 -14   -1.90    3.50
   2   1  14    3.20    2.50
  -3  -1 -14    1.80    4.30
  -4  -1 -14 1207.28   50.99
   4   1  14 1244.68   48.50
  -5  -1 -14   48.00    9.00
   5   1  14   45.70    9.10
  -6  -1 -14   37.40    9.10
   6   1  14   43.60    9.10
   6   1  14   50.39    7.80
  -7  -1 -14   87.99   13.30
   7   1  14   79.49   10.30
   7   1  14   99.99   13.90
  -8  -1 -14   65.19   12.00
   8   1  14   52.79   10.50
   8   1  14   34.10   10.60
  -9  -1 -14   -6.60    8.20
   9   1  14   11.10    9.80
   9   1  14    2.90    7.70
 -10  -1 -14   20.70   10.60
  10   1  14   -4.80    7.10
   8  -2 -14  100.79   19.80
   8  -2 -14  108.09   13.90
   7  -2 -14   40.70   13.90
   7  -2 -14   47.20    9.30
  -7   2  14   63.69   10.50
   6  -2 -14  322.37   17.60
   6  -2 -14  310.97   26.30
  -6   2  14  270.27   17.80
   5  -2 -14   61.89    7.10
   5  -2 -14   58.29   13.80
  -5   2  14   66.99    9.40
   4  -2 -14   14.40    7.50
   4  -2 -14    9.50    3.10
   3  -2 -14    3.80    6.10
   3  -2 -14    2.00    3.80
   2  -2 -14  294.07   21.40
   2  -2 -14  294.27   18.60
   1  -2 -14  754.52   37.60
   1  -2 -14  798.82   35.50
   0  -2 -14    3.60    4.50
   0  -2 -14    4.40    4.80
  -1  -2 -14   12.80    6.10
  -1  -2 -14    9.50    4.70
   1   2  14   17.70    2.60
  -2  -2 -14   23.00    6.80
   2   2  14   17.50    3.70
  -3  -2 -14  343.77   20.90
   3   2  14  315.77   16.10
  -4  -2 -14   46.70    8.70
   4   2  14   77.29    8.50
  -5  -2 -14   11.20    6.20
   5   2  14   10.00    5.10
  -6  -2 -14   55.99   10.50
   6   2  14   85.49   11.00
  -7  -2 -14    7.40    7.10
   7   2  14    2.10    6.30
   7   2  14    5.60    4.90
  -8  -2 -14   46.70   10.10
   8   2  14   30.80    7.30
   8   2  14   20.80    9.40
  -9  -2 -14   35.70   11.10
   9   2  14   31.00   10.60
   9   2  14   27.80    9.80
 -10  -2 -14   53.09   13.10
  10   2  14   54.09   13.60
   7  -3 -14   56.59    9.70
   7  -3 -14   32.80   12.50
  -7   3  14   86.19   12.90
   6  -3 -14   22.20   10.50
   6  -3 -14   21.60    6.70
  -6   3  14   20.00    7.50
   5  -3 -14  294.27   25.40
   5  -3 -14  274.87   15.20
  -5   3  14  281.27   18.50
   4  -3 -14  273.17   12.80
  -4   3  14  260.57   17.80
   3  -3 -14  539.15   33.40
  -3   3  14  573.74   27.90
   2  -3 -14 1313.57   58.39
   1  -3 -14   21.60    7.70
   1  -3 -14   20.90    6.90
   0  -3 -14    2.00    4.50
   0  -3 -14    0.00    4.50
  -1  -3 -14  296.37   19.50
  -1  -3 -14  292.77   20.70
  -2  -3 -14  224.38   16.90
   2   3  14  215.08   10.50
  -3  -3 -14  472.95   26.10
   3   3  14  480.35   20.80
  -4  -3 -14    4.70    5.00
  -5  -3 -14   -1.40    5.10
  -6  -3 -14   46.70    9.60
  -7  -3 -14   28.10    9.60
   7   3  14   34.60    8.60
   7   3  14   28.30    8.00
  -8  -3 -14   50.69   11.40
   8   3  14   54.19   11.00
   8   3  14   49.99    9.90
  -9  -3 -14   -0.20    8.20
   9   3  14   -3.70    6.40
   9   3  14    2.60    6.50
  10   3  14   23.30    8.70
  10   3  14   32.30   12.50
  10   3  14   19.60   10.90
   7  -4 -14    1.40    9.90
   7  -4 -14  -12.70    5.90
  -7   4  14    1.10    8.60
   6  -4 -14   28.40   12.80
   6  -4 -14   25.50    7.10
  -6   4  14    6.60    8.60
   5  -4 -14   30.70   10.90
   5  -4 -14   44.00    7.50
  -5   4  14   24.50    8.00
   4  -4 -14  119.39    8.70
   4  -4 -14  107.99   16.40
  -4   4  14  131.19   14.50
   3  -4 -14    7.80    7.70
  -3   4  14    2.50    5.00
   2  -4 -14  492.95   31.10
  -2   4  14  512.75   26.90
   1  -4 -14 1096.09   51.99
  -1   4  14 1121.79   47.30
   0  -4 -14   82.29   14.10
   0   4  14   69.69    9.70
  -1  -4 -14  313.27   20.40
  -1  -4 -14  311.57   22.70
   1   4  14  295.57   11.80
  -2  -4 -14    4.50    4.80
  -3  -4 -14   75.89   11.00
  -4  -4 -14  312.57   21.70
  -5  -4 -14   60.19   10.90
  -6  -4 -14   -0.40    5.70
   8   4  14   11.90    7.90
   8   4  14   24.50    7.90
   9   4  14    8.00    7.20
   9   4  14   -1.20    7.20
  10   4  14    7.50    8.50
  -7   5  14   12.20    9.50
   6  -5 -14    5.70    9.70
   6  -5 -14    3.10    5.90
  -6   5  14    0.50    8.90
   5  -5 -14    5.90    9.30
   5  -5 -14   10.50    5.90
  -5   5  14   16.90    9.60
   4  -5 -14   14.10    9.80
  -4   5  14    7.10    8.00
   3  -5 -14   11.00    8.50
  -3   5  14   19.00    7.10
   2  -5 -14    4.30    7.90
  -2   5  14    0.30    5.40
   1  -5 -14   41.50   10.90
  -1   5  14   39.70    9.00
   0  -5 -14  129.39   16.40
   0   5  14  116.29   12.50
   1   5  14   -1.30    2.30
   1   5  14   -5.70    3.30
   2   5  14   31.20    7.50
   3   5  14  235.28   17.50
   4   5  14   67.99   11.20
   5   5  14    5.40    5.80
   6   5  14   27.60    7.70
   7   5  14    5.40    5.60
   8   5  14   50.19   11.70
   9   5  14    7.10    7.50
   9   5  14   16.40    8.10
  10   5  14    9.90    8.30
  10   5  14   15.00    7.70
   6  -6 -14   -0.50   10.00
   6  -6 -14   11.30    6.40
  -6   6  14    5.30    9.60
   5  -6 -14   13.30   12.10
  -5   6  14    6.50   10.00
   4  -6 -14   54.79   15.20
  -4   6  14   79.19   14.00
   3  -6 -14  162.68   21.10
  -3   6  14  153.98   17.70
   2  -6 -14   10.40    8.30
   1  -6 -14    9.60    9.40
   0  -6 -14   18.00   10.10
   0   6  14   26.10    8.60
   2   6  14   27.00    8.90
   3   6  14  119.99   15.60
   5   6  14    9.40    6.20
   6   6  14  101.89   13.30
   7   6  14   16.90    7.80
   8   6  14   25.80    8.50
   9   6  14   13.10    9.50
   9   6  14   15.90    9.60
   5  -7 -14   -0.60    9.80
  -5   7  14    6.30   10.40
   4  -7 -14    6.70    9.90
  -4   7  14   23.60   10.50
   3  -7 -14   -8.40    7.00
  -3   7  14    1.00    8.00
   2  -7 -14    1.60    9.00
   1  -7 -14  208.28   22.90
  -1   7  14  200.08   19.30
   1   7  14   38.30    9.30
   2   7  14    2.70    5.30
   3   7  14   46.00   10.20
   4   7  14   12.40    7.20
   5   7  14    9.00    6.90
   6   7  14    1.80    6.50
   7   7  14   29.20    9.30
   8   7  14    2.30    7.30
   9   7  14  -11.30    7.70
   9   7  14    6.20    9.50
   3  -8 -14   58.29   16.90
  -3   8  14   30.50   11.80
   2  -8 -14   50.39   16.10
  -2   8  14   37.60   12.40
  -1   8  14   39.20   11.50
   0   8  14   20.90    9.60
   1   8  14    4.70    7.60
   2   8  14   11.60    8.00
   3   8  14   72.29   12.90
   4   8  14   -1.00    6.50
   5   8  14   13.30    7.90
   6   8  14    5.40    7.30
   7   8  14   -9.10    6.80
   8   8  14   -2.50    8.30
  -2   9  14   20.60   11.40
  -1   9  14   31.90   11.30
   0   9  14   18.20    9.80
   1   9  14    4.80    9.00
   2   9  14   15.60    8.80
   3   9  14    0.10    7.90
   4   9  14   -1.90    6.90
   5   9  14    4.30    6.80
   6   9  14    4.80    8.30
   7   9  14    4.00    9.20
   1  10  14   -2.00    8.60
   2  10  14   39.50   12.70
   3  10  14    9.30    9.30
   4  10  14    5.90    8.10
   5  10  14   -0.30    8.60
   6   9 -15    5.90   10.70
   6   9 -15   12.90    9.70
   5   9 -15   73.29   14.10
   5   9 -15   40.10   12.70
   4   9 -15   13.30    9.30
   4   9 -15   -2.80    8.80
   3   9 -15   63.39   13.90
   3   9 -15   94.99   14.30
   2   9 -15    7.50   10.00
   1   9 -15  133.29   20.00
   0   9 -15   15.10   10.10
  -1   9 -15  174.28   21.00
   7   8 -15   48.80   13.40
   7   8 -15   50.89   15.70
   6   8 -15   32.00   11.00
   6   8 -15   22.40   11.10
   5   8 -15   23.20   11.00
   5   8 -15   12.70    9.60
   4   8 -15    4.30    8.00
   4   8 -15   16.00    8.80
   3   8 -15   -2.90    7.60
   3   8 -15   20.50    7.80
   2   8 -15    1.10    7.40
   2   8 -15    7.70    5.90
   1   8 -15  139.79   10.30
   1   8 -15  109.19   17.30
   0   8 -15   16.90    8.60
  -1   8 -15    8.60    9.00
  -2   8 -15    7.60    8.60
  -3   8 -15  174.98   20.00
   3  -8  15  140.29   23.50
   8   7 -15   10.40   10.80
   8   7 -15   11.20   21.50
   7   7 -15   87.29   16.10
   7   7 -15  108.99   16.80
   6   7 -15   22.00    9.60
   6   7 -15   30.70   10.90
   5   7 -15   -3.40    6.60
   5   7 -15    4.20    8.10
   4   7 -15    9.80    7.10
   4   7 -15   19.10    8.40
   3   7 -15  178.28   17.10
   3   7 -15  204.18   19.20
   2   7 -15   84.79   10.50
   2   7 -15   64.39   12.70
   1   7 -15  167.08   11.40
   1   7 -15  155.88   18.20
   0   7 -15    0.10    6.10
  -1   7 -15   37.20    9.90
  -2   7 -15   -0.80    7.10
  -3   7 -15   31.40   10.50
   3  -7  15   36.80   12.40
  -4   7 -15   -0.30    8.70
   4  -7  15   13.10   10.90
   8   6 -15   19.50   12.00
   8   6 -15   28.10    9.70
   7   6 -15    6.20    9.00
   7   6 -15    4.20    8.90
   6   6 -15  153.48   18.60
   6   6 -15  133.89   17.90
   5   6 -15  186.28   17.30
   5   6 -15  173.18   18.30
   4   6 -15  175.48   17.00
   4   6 -15  204.48   17.90
   3   6 -15  728.93   34.50
   2   6 -15   14.40    5.60
   2   6 -15   21.00    8.30
   1   6 -15   99.69    9.30
   1   6 -15  106.69   14.70
   0   6 -15   72.29   12.40
   0   6 -15   84.89    5.30
  -1   6 -15  184.68   17.60
  -2   6 -15  113.09   14.80
   2  -6  15  134.89   18.60
  -3   6 -15   31.60    9.20
   3  -6  15   12.20    9.40
  -4   6 -15   -6.90    6.40
   4  -6  15    2.90    8.70
  -5   6 -15    7.20    9.60
   5  -6  15   15.70    9.50
  -6   6 -15   24.40   12.10
   9   5 -15    3.40    9.00
   8   5 -15    1.80    7.60
   8   5 -15    1.50    8.10
   7   5 -15   98.29   14.40
   7   5 -15   84.79   15.30
   6   5 -15   40.10   11.10
   6   5 -15   45.50   10.20
   5   5 -15    0.80    6.40
   5   5 -15    1.20    6.60
   4   5 -15   21.40    7.60
   4   5 -15   21.40    7.80
   3   5 -15   -2.20    4.20
   3   5 -15   -1.30    4.70
   2   5 -15  230.48   15.60
   2   5 -15  234.68   18.60
   1   5 -15   62.99    7.80
   1   5 -15   52.59   10.00
   0   5 -15   18.10    3.50
   0   5 -15   18.60    8.00
  -2   5 -15  222.18   19.60
   2  -5  15  250.37   21.40
  -3   5 -15  286.07   21.90
   3  -5  15  298.57   23.80
  -4   5 -15   66.19   12.70
   4  -5  15   59.09   13.10
  -5   5 -15   29.50   10.90
   5  -5  15   45.00   13.50
  -6   5 -15    1.50    8.90
   6  -5  15    2.90    9.00
   8   4 -15   -3.70    5.70
   8   4 -15   -0.20    8.40
   7   4 -15  184.78   20.00
   7   4 -15  134.99   15.00
   6   4 -15   -3.10    5.30
   6   4 -15    3.90    6.80
   5   4 -15    6.80    5.40
   5   4 -15   -2.30    5.50
   4   4 -15   15.70    6.90
   4   4 -15    8.60    6.20
   3   4 -15   84.79   12.10
   3   4 -15   69.79   10.70
   2   4 -15  313.87   20.70
   2   4 -15  310.87   18.50
   1   4 -15    1.20    3.60
   1   4 -15    4.20    5.70
   0   4 -15  691.23   36.00
   0   4 -15  787.62   29.70
  -1   4 -15  131.19   14.00
   1  -4  15  128.69   14.20
  -2   4 -15   23.60    8.70
   2  -4  15   26.10    8.80
  -3   4 -15   22.00    8.50
   3  -4  15   38.70   10.10
  -4   4 -15   32.00    8.80
  -5   4 -15    8.70    7.30
   5  -4  15    2.90    7.40
  -6   4 -15   11.10    8.20
   6  -4  15    6.20    9.70
  -7   4 -15   10.70    9.90
   7  -4  15   13.30   10.30
   9   3 -15    2.90    8.00
   8   3 -15   29.30    7.40
   8   3 -15   15.90   10.00
   7   3 -15   11.10    7.90
   7   3 -15   35.70    7.50
   6   3 -15  139.19   17.10
   6   3 -15  154.28   14.70
   5   3 -15    9.30    5.80
   5   3 -15   -1.90    5.00
   4   3 -15  317.47   19.50
   4   3 -15  281.67   20.40
   3   3 -15  162.78   14.20
   3   3 -15  146.79   14.30
   2   3 -15  307.97   19.00
   2   3 -15  339.97   21.00
   1   3 -15   -1.90    4.50
   1   3 -15   -0.70    3.30
   0   3 -15   92.19    8.50
   0   3 -15   88.59   11.60
  -1   3 -15   18.00    6.90
  -1   3 -15   15.80    3.90
   1  -3  15   19.40    6.50
  -2   3 -15  370.56   23.60
   2  -3  15  373.46   23.00
  -3   3 -15    2.20    5.80
   3  -3  15    2.90    5.80
  -4   3 -15   -2.90    5.10
   4  -3  15    4.00    7.10
  -5   3 -15   18.50    9.40
   5  -3  15   16.30   10.40
  -6   3 -15   21.90    9.20
   6  -3  15    6.30    8.20
  -7   3 -15   12.60    9.80
   7  -3  15    4.60    9.60
  -8   3 -15  -14.70    7.30
   8  -3  15    1.00    9.50
   9   2 -15   12.30   11.00
   8   2 -15   44.00   12.90
   8   2 -15   55.99    8.90
   7   2 -15   23.60    7.70
   7   2 -15    7.80    8.40
   6   2 -15   38.00    8.30
   6   2 -15   32.40   11.10
   5   2 -15    1.80    4.70
   5   2 -15    4.10    5.80
   4   2 -15   37.30    7.70
   4   2 -15   15.40    7.30
   3   2 -15   53.49    9.70
   3   2 -15   74.19   10.20
   2   2 -15  951.80   41.50
   2   2 -15  980.90   42.10
   1   2 -15    3.40    4.50
   1   2 -15   11.20    4.60
   0   2 -15  798.62   33.70
   0   2 -15  830.62   37.70
  -1   2 -15   43.30    6.40
  -1   2 -15   24.00    7.30
   1  -2  15   46.70    5.20
   1  -2  15   48.60    8.30
  -2   2 -15  511.55   27.70
   2  -2  15  507.45   20.20
   2  -2  15  481.35   25.60
  -3   2 -15  157.08   15.10
   3  -2  15  114.49   13.40
   3  -2  15  172.38    7.70
  -4   2 -15  234.48   18.50
   4  -2  15  199.58   16.70
  -5   2 -15   -4.40    4.60
   5  -2  15    3.50    6.70
  -6   2 -15  137.09   16.00
   6  -2  15  157.18   17.50
   7  -2  15   -2.10    6.80
  -8   2 -15   34.10   11.50
   8  -2  15   15.80   11.40
   9   1 -15   -1.20    9.40
   8   1 -15   -3.80    8.20
   7   1 -15   18.50   10.40
   7   1 -15   17.50    7.00
   6   1 -15   98.99   12.70
   6   1 -15  101.19   16.50
   5   1 -15   13.20    5.50
   5   1 -15   12.30    6.70
   4   1 -15  202.98   14.70
   4   1 -15  219.78   18.60
   3   1 -15    5.00    4.90
   3   1 -15    4.50    3.00
   3   1 -15    3.40    5.40
   2   1 -15  565.44   28.20
   2   1 -15  565.84   29.10
   1   1 -15    4.70    4.50
   1   1 -15   12.10    3.70
   1   1 -15    5.50    4.20
   0   1 -15   23.10    4.20
   0   1 -15   29.50    7.00
   0   1 -15   23.10    5.70
  -1   1 -15   78.29   10.40
  -1   1 -15   65.69    8.40
   1  -1  15   59.49    8.40
  -2   1 -15   17.30    5.70
   2  -1  15   15.40    5.30
  -3   1 -15    5.50    4.60
   3  -1  15   11.60    5.40
   5  -1  15   10.30    6.30
  -7   1 -15   -0.60    6.20
   7  -1  15    2.10    3.80
   7  -1  15    1.00    6.80
  -8   1 -15   20.70   13.20
   8  -1  15   39.10   12.20
  -9   1 -15  -17.60    9.40
   9  -1  15   12.20   11.00
   9   0 -15    3.10   10.50
   9   0 -15   -2.20    6.40
   8   0 -15  201.18   23.80
   8   0 -15  156.68   14.50
  -8   0  15  166.18   12.50
   7   0 -15    0.10    7.80
  -7   0  15    9.80    5.30
   6   0 -15   46.80    8.30
   6   0 -15   42.30   12.00
   5   0 -15   50.19    8.70
   5   0 -15   38.40   11.20
   4   0 -15  192.08   18.20
   4   0 -15  162.68   14.50
   3   0 -15  119.39    6.70
   3   0 -15   97.99   13.20
   3   0 -15   99.59   11.00
   2   0 -15  850.41   28.80
   2   0 -15  809.02   38.40
   2   0 -15  780.42   36.00
   1   0 -15    3.00    1.70
   1   0 -15    6.80    4.90
   1   0 -15    2.40    4.60
   0   0 -15   10.10    4.80
   0   0 -15    7.80    4.50
  -1   0 -15   19.80    5.80
  -1   0 -15   14.60    5.80
   1   0  15   22.90    4.50
  -2   0 -15 1683.73   65.99
   2   0  15 1654.73   61.09
  -3   0 -15   35.40    8.10
   3   0  15   30.70    7.00
  -4   0 -15   22.20    7.40
   4   0  15   23.40    7.00
  -5   0 -15    4.90    6.00
   5   0  15    3.20    5.30
  -6   0 -15    5.00    7.30
   6   0  15    0.20    6.20
   6   0  15    1.70    3.10
  -7   0 -15   20.70    8.40
   7   0  15    6.70    8.00
   7   0  15   11.40    5.70
  -8   0 -15   44.20   10.50
   8   0  15   52.59   11.20
   8   0  15   41.90   12.40
  -9   0 -15   10.20   11.60
   9   0  15    3.80    8.80
   8  -1 -15   23.60   12.50
   8  -1 -15   28.00    8.20
   7  -1 -15    8.90    8.80
   7  -1 -15   20.60    6.40
  -7   1  15   16.60    6.40
   6  -1 -15  135.39   10.60
   6  -1 -15  105.99   18.10
  -6   1  15  114.39   12.00
   5  -1 -15   25.20    4.70
   5  -1 -15   22.00    6.50
   5  -1 -15   24.60   10.30
   4  -1 -15  127.69    7.30
   4  -1 -15  131.79   12.60
   4  -1 -15   96.99   15.20
   3  -1 -15   36.50    7.80
   3  -1 -15   27.80    8.50
   2  -1 -15  734.63   33.70
   2  -1 -15  713.03   36.40
   1  -1 -15  255.47   18.50
   1  -1 -15  256.97   17.40
   0  -1 -15  697.13   33.50
   0  -1 -15  734.43   34.40
  -1  -1 -15  610.04   29.90
  -1  -1 -15  613.74   30.40
   1   1  15  628.44   23.80
  -2  -1 -15   59.89    9.90
   2   1  15   77.19    7.30
  -3  -1 -15    0.10    4.20
   3   1  15    1.60    3.60
  -4  -1 -15  280.67   19.40
   4   1  15  266.27   16.50
  -5  -1 -15   58.49    9.90
   5   1  15   73.49    9.90
  -6  -1 -15  104.79   14.20
   6   1  15  139.49   14.00
   6   1  15  117.09   11.40
  -7  -1 -15   -2.00    6.20
   7   1  15   -5.50    6.00
   7   1  15   -5.50    3.70
  -8  -1 -15   45.50   11.30
   8   1  15   38.40    9.90
   8   1  15   41.50   11.30
  -9  -1 -15   13.30   10.50
   9   1  15   -2.80    7.70
   7  -2 -15   -6.30    5.10
   7  -2 -15   12.40   10.50
  -7   2  15    0.50    5.80
   6  -2 -15   30.10   11.40
  -6   2  15   32.10    7.50
   5  -2 -15    8.60    3.80
   5  -2 -15    2.00    6.60
  -5   2  15    0.90    5.10
   4  -2 -15  200.28   19.60
   4  -2 -15  225.38    9.80
   3  -2 -15   58.69   12.50
   3  -2 -15   71.79   10.10
   2  -2 -15   10.60    5.40
   2  -2 -15    6.00    6.10
   1  -2 -15   30.00    7.00
   1  -2 -15   44.50   10.00
   0  -2 -15  104.99   12.50
   0  -2 -15   76.89   10.30
  -1  -2 -15   57.69   10.20
  -1  -2 -15   41.00    7.90
  -2  -2 -15  762.92   36.10
   2   2  15  750.42   28.80
  -3  -2 -15  301.57   20.40
   3   2  15  310.17   15.60
  -4  -2 -15   48.30    9.10
   4   2  15   47.40    7.40
  -5  -2 -15   92.99   13.20
   5   2  15   98.59   11.20
  -6  -2 -15   11.80    6.90
   6   2  15   -3.20    4.80
  -7  -2 -15   10.50    7.70
   7   2  15   15.10    6.10
   7   2  15   -0.60    6.10
  -8  -2 -15    2.70    7.40
   8   2  15    0.30    5.70
   8   2  15   -0.30    5.40
  -9  -2 -15    3.30    8.90
   9   2  15    1.70    7.70
  -8   3  15  301.77   18.00
   7  -3 -15   78.49   18.50
   7  -3 -15   96.99   11.00
  -7   3  15  115.69   15.90
   6  -3 -15    3.10    9.40
   6  -3 -15   14.80    8.50
  -6   3  15    5.70    6.60
   5  -3 -15   11.60    9.40
   5  -3 -15    8.60    4.10
  -5   3  15   11.10    6.30
   4  -3 -15    6.20    8.40
  -4   3  15    5.50    5.70
   3  -3 -15  281.57   23.60
  -3   3  15  299.37   19.10
   2  -3 -15    1.70    5.60
   2  -3 -15    0.20    4.40
   1  -3 -15  104.79   14.20
   1  -3 -15  122.19   12.90
   0  -3 -15   13.80    6.80
   0  -3 -15   14.10    6.40
  -1  -3 -15   25.80    8.40
  -1  -3 -15   28.50    7.80
  -2  -3 -15   79.49   11.00
   2   3  15   79.59    5.80
  -3  -3 -15   31.30    8.60
   3   3  15   35.80    5.50
  -4  -3 -15   31.20    8.30
   4   3  15   31.50    6.20
  -5  -3 -15   27.50    8.00
   5   3  15   19.30    5.80
  -6  -3 -15   28.60    8.50
   6   3  15   26.70    7.30
  -7  -3 -15   92.09   13.70
   7   3  15   89.99   12.40
  -8  -3 -15   89.09   14.50
   8   3  15   62.69   12.30
   8   3  15   66.49   11.50
  -9  -3 -15   11.30   10.60
   9   3  15    6.60    6.30
   9   3  15   10.70    7.90
   7  -4 -15  172.48   24.90
   7  -4 -15  117.99   14.40
  -7   4  15  192.48   20.80
   6  -4 -15   43.60   13.80
   6  -4 -15   51.29    8.60
  -6   4  15   68.99   13.80
   5  -4 -15   46.70   13.20
   5  -4 -15   57.39    8.10
  -5   4  15   69.29   11.30
   4  -4 -15  102.59   17.80
  -4   4  15  123.29   14.60
   3  -4 -15    9.10    8.50
  -3   4  15   -4.60    4.50
   2  -4 -15    2.80    7.40
  -2   4  15   -0.30    4.40
   1  -4 -15  107.79   14.80
  -1   4  15  113.99   12.70
   0  -4 -15   20.50    8.40
  -1  -4 -15  167.98   15.80
  -1  -4 -15  169.28   17.80
  -2  -4 -15    5.70    6.00
   2   4  15    8.60    2.70
  -3  -4 -15   51.29   10.50
  -4  -4 -15   17.40    6.80
  -5  -4 -15   36.30    8.80
  -6  -4 -15  138.69   15.70
  -7  -4 -15   28.10    9.20
   8   4  15   15.60    8.00
   9   4  15    5.90    8.00
   9   4  15   -0.10    6.00
   9   4  15   -1.40    7.00
   6  -5 -15    8.30    6.40
   6  -5 -15   -1.10   10.50
  -6   5  15   13.20   12.50
   5  -5 -15   44.80   14.60
  -5   5  15   32.90   11.60
   4  -5 -15   35.20   12.10
  -4   5  15   28.00    9.10
   3  -5 -15   11.50    9.70
  -3   5  15    3.00    6.60
   2  -5 -15   34.30   11.10
  -2   5  15   36.90    9.10
  -1   5  15   27.20    7.40
   0  -5 -15   80.19   14.40
   0   5  15   51.99    9.20
   2   5  15  154.98   14.40
   3   5  15  401.46   24.10
   4   5  15   17.80    7.00
   5   5  15    7.30    9.10
   6   5  15    5.00    6.30
   7   5  15   12.80    7.10
   8   5  15    5.40    6.30
   9   5  15   -6.50    6.20
   9   5  15    1.60    7.60
   5  -6 -15   24.80   13.30
  -5   6  15   50.89   13.50
   4  -6 -15    3.10   10.00
  -4   6  15    9.20    9.30
   3  -6 -15   18.20   11.60
  -3   6  15   22.90    9.40
   2  -6 -15   23.70   10.70
  -2   6  15   38.00    9.40
   1  -6 -15    5.80    7.50
  -1   6  15    4.10    6.40
   0  -6 -15  132.19   18.10
   0   6  15  167.28    7.30
   0   6  15  167.68   16.50
   1   6  15    0.10    5.50
   3   6  15   20.60    7.60
   4   6  15    9.10    6.30
   5   6  15   13.00    6.30
   6   6  15    4.00    5.20
   7   6  15   17.50    8.20
   8   6  15   -5.00    6.20
   9   6  15   13.10    9.80
   9   6  15    4.20    8.10
   4  -7 -15  -18.00    9.00
  -4   7  15    6.50   10.00
   3  -7 -15  245.68   27.30
  -3   7  15  324.07   26.00
   2  -7 -15   -1.20    8.30
  -2   7  15  -11.00    6.30
   1  -7 -15   -8.00    6.90
  -1   7  15   10.30    7.40
   0   7  15    2.60    6.60
   2   7  15   -4.10    5.40
   3   7  15   29.20    8.60
   4   7  15   12.80    7.60
   5   7  15    0.20    5.90
   6   7  15   -1.70    6.10
   7   7  15   -8.20    6.30
   8   7  15   15.70    8.60
   3  -8 -15   47.80   15.20
  -3   8  15   38.80   13.30
   2  -8 -15    6.10   10.10
  -2   8  15    1.10    8.50
  -1   8  15  -10.10    5.60
   0   8  15    8.00    7.50
   1   8  15    0.40    6.90
   2   8  15    7.30    7.10
   3   8  15   53.49   11.30
   4   8  15    7.10    7.10
   5   8  15    3.20    6.40
   6   8  15    1.20    6.00
   7   8  15   19.20    8.90
   8   8  15   -8.10    7.70
  -1   9  15  -14.40    8.50
   0   9  15   -7.00    7.50
   1   9  15   -7.50    6.50
   2   9  15   21.10    9.30
   3   9  15   30.10    9.70
   4   9  15    8.10    8.80
   5   9  15    1.70    8.10
   6   9  15    2.10    8.70
   2  10  15   -0.40    7.70
   3  10  15   -3.40    7.70
   4  10  15   19.70   11.10
   5   9 -16   94.39   16.40
   4   9 -16   67.89   14.40
   4   9 -16   40.60   11.90
   3   9 -16  422.96   23.40
   2   9 -16  -10.80    7.70
   1   9 -16   23.20   11.30
   0   9 -16   12.30    8.70
   6   8 -16   17.10   11.50
   6   8 -16    2.40    9.50
   5   8 -16   19.30   10.20
   5   8 -16   16.20   21.00
   4   8 -16   55.39   12.60
   3   8 -16  139.99   18.60
   3   8 -16  140.69   16.30
   2   8 -16   77.59   14.00
   2   8 -16   80.19   11.80
   1   8 -16  160.88    9.90
   0   8 -16   -3.40    6.00
  -1   8 -16   30.70   11.30
  -2   8 -16   10.10    9.70
  -3   8 -16  165.68   21.90
   7   7 -16   31.40   12.50
   7   7 -16   15.20   11.90
   6   7 -16   32.90   10.20
   6   7 -16   20.90   10.80
   5   7 -16   49.40   11.70
   5   7 -16   48.80   12.70
   4   7 -16    6.00    7.80
   4   7 -16    4.10    6.70
   3   7 -16  284.97   23.20
   3   7 -16  297.17   20.70
   2   7 -16    0.30    4.80
   2   7 -16   13.60    7.60
   1   7 -16   -8.70    5.40
   0   7 -16   46.50   10.90
  -1   7 -16  175.08   18.70
  -2   7 -16   45.40   11.00
  -3   7 -16    3.80    6.70
   3  -7  16  -10.10    7.30
  -4   7 -16    3.10    8.30
   4  -7  16    9.20   10.80
   8   6 -16    9.50   10.10
   8   6 -16   44.40   11.20
   7   6 -16   26.90   12.20
   7   6 -16   18.30   10.00
   6   6 -16   76.59   15.50
   5   6 -16    4.20    7.80
   5   6 -16    2.00    7.10
   4   6 -16  176.98   17.50
   4   6 -16  173.78   17.20
   3   6 -16  102.09   13.20
   3   6 -16  106.09   14.60
   2   6 -16    0.50    5.30
   2   6 -16    5.50    5.30
   1   6 -16   18.10    5.20
   1   6 -16   14.50    8.90
   0   6 -16   52.39   11.20
  -1   6 -16  315.67   23.40
  -2   6 -16   18.90    8.80
   2  -6  16    8.20    9.20
  -3   6 -16   11.00    8.30
   3  -6  16   17.10   11.50
  -4   6 -16   -5.50    7.40
   4  -6  16    2.40    9.30
  -5   6 -16    7.00    9.90
   5  -6  16    6.40   10.00
   8   5 -16   37.20   12.80
   7   5 -16   60.39   12.40
   7   5 -16   29.50   11.10
   6   5 -16   26.20    8.90
   6   5 -16   12.50    8.50
   5   5 -16   76.99   13.40
   5   5 -16  105.29   14.90
   4   5 -16   44.20   10.00
   4   5 -16   41.60   10.40
   3   5 -16    3.50    6.10
   3   5 -16   -2.00    4.60
   2   5 -16  420.96   25.80
   2   5 -16  410.26   22.30
   1   5 -16   83.09    8.90
   0   5 -16  325.17   15.00
   0   5 -16  335.27   23.60
  -1   5 -16  137.19   15.90
  -2   5 -16    9.00    6.80
   2  -5  16    9.90    8.40
  -3   5 -16   36.10   10.80
   3  -5  16   57.09   13.00
  -4   5 -16  123.39   16.40
   4  -5  16  114.99   19.00
  -5   5 -16   40.70   11.60
   5  -5  16   66.59   15.20
  -6   5 -16   30.30   10.90
   6  -5  16   18.80   12.10
   8   4 -16    1.90    6.60
   8   4 -16    5.90    9.20
   7   4 -16   25.10    9.70
   7   4 -16    4.30    9.70
   6   4 -16   34.10    9.00
   6   4 -16   38.50   10.70
   5   4 -16   55.99   10.10
   5   4 -16   30.50    9.30
   4   4 -16    5.70    5.50
   4   4 -16   -0.50    5.60
   3   4 -16   83.89   12.30
   3   4 -16   68.09   11.10
   2   4 -16   35.00    8.40
   2   4 -16   37.90    8.00
   1   4 -16    5.70    4.40
   1   4 -16   -4.50    5.30
   0   4 -16   33.20    8.80
   0   4 -16   40.10    6.00
  -1   4 -16   23.60    8.10
   1  -4  16   35.20    8.80
   2  -4  16 1077.69   49.40
  -3   4 -16   -4.00    5.60
   3  -4  16    5.30    7.30
  -4   4 -16    0.10    6.40
   4  -4  16    8.50    8.80
  -5   4 -16   -3.70    6.40
   5  -4  16   -2.90    7.70
  -6   4 -16   47.00   12.60
   6  -4  16   49.10   13.80
  -7   4 -16   43.30   13.00
   7  -4  16   24.80   13.90
   9   3 -16    3.60    9.00
   8   3 -16  135.39   14.40
   7   3 -16   12.90    6.50
   7   3 -16   -9.50    6.70
   6   3 -16   -4.10    7.10
   6   3 -16   -1.50    6.10
   5   3 -16    4.80    7.20
   5   3 -16    2.80    5.40
   4   3 -16  205.58   16.40
   4   3 -16  201.68   17.90
   3   3 -16  127.09   13.20
   3   3 -16  115.19   13.10
   2   3 -16  149.99   13.70
   2   3 -16  152.18   14.50
   1   3 -16    5.80    4.20
   1   3 -16    0.40    4.80
   0   3 -16  166.38   11.20
   0   3 -16  137.09   14.10
  -1   3 -16   60.99   10.50
  -1   3 -16   72.49    7.80
   1  -3  16   70.89   11.10
  -2   3 -16  973.90   45.50
   2  -3  16  987.50   44.40
  -3   3 -16   23.40    7.90
   3  -3  16   14.20    7.40
   4  -3  16    1.50    7.10
  -5   3 -16   36.10    9.70
   5  -3  16   44.10   11.50
  -6   3 -16   40.20   11.10
   6  -3  16   56.59   13.40
  -7   3 -16   34.40   11.10
   7  -3  16   18.50   11.90
  -8   3 -16  -10.70    9.20
   9   2 -16   20.80   11.20
   8   2 -16  126.49   12.40
   7   2 -16    6.40    9.30
   7   2 -16   18.50    8.00
   6   2 -16   60.89   13.40
   6   2 -16   68.79   10.30
   5   2 -16   15.00    8.70
   5   2 -16   16.00    6.40
   4   2 -16  335.37   23.10
   4   2 -16  325.17   20.60
   3   2 -16    3.00    5.40
   3   2 -16   -5.30    4.10
   2   2 -16  713.23   35.20
   2   2 -16  814.02   36.50
   1   2 -16    4.50    4.00
   1   2 -16    0.00    4.20
   0   2 -16 1242.68   52.49
   0   2 -16 1224.28   50.79
  -1   2 -16   18.10    6.30
  -1   2 -16   25.50    5.60
   1  -2  16   26.90    6.90
  -2   2 -16  622.34   32.90
   2  -2  16  662.73   26.80
   2  -2  16  662.73   31.70
  -3   2 -16   17.10    7.40
   3  -2  16    9.60    6.70
  -4   2 -16  237.38   19.20
   4  -2  16  230.28   18.70
  -5   2 -16    2.70    6.00
   5  -2  16   13.00    8.00
  -6   2 -16   22.90    8.10
   6  -2  16   31.30   11.60
  -7   2 -16    1.60    7.00
   7  -2  16    8.80    9.50
  -8   2 -16   12.80   10.10
   8  -2  16   17.50   11.40
   9   1 -16  -17.30    8.30
   8   1 -16   -8.60    6.70
   7   1 -16   -7.20    5.70
   7   1 -16    1.00    7.90
   6   1 -16   34.80   11.90
   6   1 -16   37.70    9.40
   5   1 -16  173.88   18.70
   5   1 -16  156.68   14.60
   4   1 -16  136.89   12.70
   4   1 -16  119.39   15.00
   4   1 -16  147.39    9.50
   3   1 -16    0.40    5.70
   3   1 -16    4.80    4.90
   2   1 -16  124.09   12.40
   2   1 -16  121.49   13.00
   1   1 -16    4.90    4.60
   1   1 -16    3.50    4.80
   0   1 -16   18.70    3.70
   0   1 -16   14.60    6.30
   0   1 -16   20.70    6.10
  -1   1 -16   16.20    6.80
  -1   1 -16   16.60    7.90
   1  -1  16   14.20    4.90
  -2   1 -16 1817.42   71.99
   2  -1  16 1901.41   67.69
   2  -1  16 1748.63   67.99
  -3   1 -16  189.88   16.80
   3  -1  16  207.28   15.80
   3  -1  16  242.38   11.90
  -4   1 -16   11.60    7.00
   4  -1  16   20.10    7.10
  -6   1 -16   99.39   14.50
   6  -1  16   88.89    8.80
   6  -1  16   70.79   19.00
  -7   1 -16    9.30    8.60
   7  -1  16    9.40    4.30
   7  -1  16   -0.80    8.40
  -8   1 -16   -1.40    8.20
   8  -1  16   -5.80    8.90
   8   0 -16  113.79   12.50
   8   0 -16   99.29   18.90
  -8   0  16  137.59   12.00
   7   0 -16    8.90   10.30
   7   0 -16    9.60    5.30
   6   0 -16  174.58   20.20
   6   0 -16  213.08   15.90
   5   0 -16   -3.60    5.80
   5   0 -16    4.70    5.80
   4   0 -16  372.06   26.00
   4   0 -16  347.07   21.30
   4   0 -16  364.06   16.40
   3   0 -16   -4.30    5.20
   3   0 -16   -1.90    1.90
   3   0 -16    4.00    4.80
   2   0 -16    6.10    4.40
   2   0 -16    1.10    5.00
   1   0 -16   18.10    5.90
   1   0 -16   14.50    6.20
   0   0 -16   18.40    6.10
   0   0 -16   11.00    5.50
  -1   0 -16  245.08   16.30
  -1   0 -16  250.17   18.20
   1   0  16  239.38   13.30
  -2   0 -16   19.80    7.00
   2   0  16   25.90    5.90
  -3   0 -16  324.77   21.50
   3   0  16  315.37   18.30
  -4   0 -16   -3.70    4.60
   4   0  16   -3.60    4.70
  -5   0 -16   39.60   10.10
   5   0  16   37.50    8.80
  -6   0 -16    2.50    6.60
   6   0  16    7.10    3.90
   6   0  16   17.30    7.90
  -7   0 -16   -4.10    7.40
   7   0  16    5.80    7.60
   7   0  16   12.00    5.20
  -8   0 -16   51.89   12.00
   8   0  16   44.50   12.80
   8   0  16   67.89   12.20
  -9   0 -16   -5.40   10.70
   9   0  16    4.00    9.80
   7  -1 -16  125.39   18.80
   7  -1 -16  127.69   12.00
  -7   1  16  136.99   13.60
   6  -1 -16   -3.90    7.30
   6  -1 -16    1.60    4.20
  -6   1  16   -2.30    4.80
   5  -1 -16   71.29    6.80
   5  -1 -16   59.89   12.90
   5  -1 -16   71.69   10.50
   4  -1 -16  503.15   26.70
   4  -1 -16  513.25   18.50
   4  -1 -16  473.45   31.40
   3  -1 -16   23.30    7.10
   3  -1 -16   20.00    8.20
   2  -1 -16  385.56   22.70
   2  -1 -16  403.36   25.90
   1  -1 -16  347.87   22.40
   1  -1 -16  332.67   20.50
   0  -1 -16 1128.49   48.00
   0  -1 -16 1104.29   48.30
  -1  -1 -16   67.69   10.10
  -1  -1 -16   88.49   11.50
   1   1  16   69.69    6.20
  -2  -1 -16    9.90    5.90
   2   1  16    3.50    3.40
  -3  -1 -16  340.17   21.60
   3   1  16  325.27   17.70
  -4  -1 -16    4.60    5.30
   4   1  16    1.70    3.60
  -5  -1 -16   79.89   11.90
   5   1  16   73.59   10.90
  -6  -1 -16  132.69   15.80
   6   1  16  119.59   14.30
   6   1  16  120.59   11.60
  -7  -1 -16    2.40    7.50
   7   1  16    1.40    6.90
   7   1  16    0.40    4.30
  -8  -1 -16   98.29   28.00
   8   1  16  112.19   13.80
  -9  -1 -16   -8.40    9.70
   9   1  16   10.70    8.90
   7  -2 -16   23.20   10.70
  -7   2  16    8.90    7.40
   6  -2 -16   40.00   12.50
   6  -2 -16   36.00    6.50
  -6   2  16   28.80    8.50
   5  -2 -16   16.60    3.90
   5  -2 -16    6.00    7.80
  -5   2  16    8.00    5.80
   4  -2 -16    3.10    6.40
   4  -2 -16    1.60    5.20
   3  -2 -16  290.77   19.20
   3  -2 -16  260.77   22.70
   2  -2 -16  172.38   15.00
   2  -2 -16  157.58   16.20
   1  -2 -16  297.67   21.90
   1  -2 -16  293.27   19.80
   0  -2 -16    8.20    5.30
   0  -2 -16   12.10    6.50
  -1  -2 -16  165.18   15.60
  -1  -2 -16  176.28   15.60
  -2  -2 -16  591.54   30.90
   2   2  16  601.64   23.90
  -3  -2 -16  671.03   33.40
   3   2  16  632.64   27.20
  -4  -2 -16   67.29   11.60
   4   2  16   64.69    8.40
  -5  -2 -16   25.90    8.20
   5   2  16   27.30    7.10
  -6  -2 -16   35.60    9.80
   6   2  16   58.79   10.20
  -7  -2 -16   28.10    9.10
   7   2  16   17.50    6.60
   7   2  16   18.60    8.10
  -8  -2 -16   46.40   15.20
   8   2  16   26.30    8.00
   8   2  16   31.20   10.50
  -9  -2 -16    6.40    9.80
   9   2  16    7.00   10.20
   9   2  16   -2.00    7.70
   7  -3 -16   33.30    7.50
   7  -3 -16   18.30   12.10
  -7   3  16   24.30   11.10
   6  -3 -16    4.00    9.40
   6  -3 -16    8.60    5.30
  -6   3  16    7.80    7.10
   5  -3 -16    8.50    3.30
   5  -3 -16   -0.40    7.60
  -5   3  16    2.40    5.90
   4  -3 -16    7.50    8.10
  -4   3  16   25.80    7.40
   3  -3 -16   23.20   10.20
  -3   3  16   31.10    7.60
   2  -3 -16   27.00    7.90
   2  -3 -16   22.00    8.40
   1  -3 -16  150.08   14.30
   1  -3 -16  178.58   17.40
   0  -3 -16   37.10   10.00
   0  -3 -16   27.70    7.90
  -1  -3 -16  798.42   39.40
  -1  -3 -16  720.53   36.40
  -2  -3 -16  163.08   15.70
   2   3  16  169.88    8.80
  -3  -3 -16   13.50    6.30
   3   3  16    5.90    3.20
  -4  -3 -16   48.50    9.40
   4   3  16   52.39    7.60
  -5  -3 -16   12.70    6.20
   5   3  16   16.30    6.00
  -6  -3 -16   63.19   11.70
   6   3  16   73.69   10.80
[truncated: 69,538 more chars]
